# Supplementary material for: Prevalence of human infection with respiratory adenovirus in China: A systematic review and meta-analysis
Source: PLoS Negl Trop Dis. 2023 Feb 22;17(2):e0011151. doi: 10.1371/journal.pntd.0011151 (PMC9987798; doi:10.1371/journal.pntd.0011151)
Supplement: S1 List of References — (XLSX) [file pntd.0011151.s004.xlsx]

## Sheet: Sheet1
Number	publish year	ID	title
165	2014	1	Zhang JW, Wang ZY, Zhong YX. Surveillance of viral etiology of acute lower respiratory tract infection in 0-2 years old infant. Chin J Gen Pract 2014; 12(7): 1087-1089. Chinese.
166	2014	2	Liu WY, Lu WB, Chen XM, Zheng LP, Jiang ZN. Analysis of nine non bacterial pathogens IgM test among 0 -7 yearshospitalized children with respiratory tract infection. 2014 Zhejiang Provincial Academic Conference on Laboratory Medicine; Hangzhou; 2014. Chinese.
641	2018	3	Ma DJ, Lin Z, Lu CM, Chen LQ, Deng WY, Wang YT, et al. Analysis of the IgM test results of respiratory viruses in infants aged 0-3 years old. Chin J Nosocomiol 2018; 28(14): 2178-2180,2201. Chinese.
642	2018	4	Yin YH, Zhang LG, Qiao LQ, Yang MN, Cui YR. Clinical analysis of pathogen detection of respiratory tract infections in hospitalized children aged 1 to 6 years. Zhejiang Clin Med J 2018; 20(3): 560-561. Chinese.
824	2020	5	Wei DK, Han WB, Meng AS, Yang YB, Fan QQ. linvestigation on an outbreak of adenovirus infection in a natatorium. Prev Med Tribune 2020; 26(4): 147-149. Chinese.
167	2014	6	Chen YJ, Li JM, Zhou JM, Li G, Fang SS, Liu Q, et al. Epidemiological analysis of an outbreak of respiratory tract infection caused by adenovirus type 4. South Chin J Prev Med 2014; 40(5): 472-474. Chinese.
2	2010	7	Li ZJ, Liu YD, Jin XH, Cui YL, Wang Z. Investigation on an Outbreak of Febrile Respiratory Infectious Disease by Adenovirus. Prev Med Tribune 2010; 16(12): 1159-1161. Chinese.
168	2014	8	Li R, Wang B, Yao W, Yang RJ. Investigation on an Outbreak Caused by Adenovirus Type 7. Prev Med Tribune 2014; 20(11): 833-834+837. Chinese.
422	2016	9	Dai WJ, He YL, Xu XB, Cha J. Investigation of an outbreak of acute respiratory tract infection caused by adenovirus. Chin J School Doct 2016; 30(8): 598-599. Chinese.
278	2015	10	He ZM, Li G, Liu FR, Ye WX, Sun CY, Liu F. Investigation and analysis of an outbreak of adenovirus acute respiratory tract infection. South Chin J Prev Med 2015; 41(4): 393-394. Chinese.
30	2012	11	Xu ZF. Sequence analysis of fiber and hexon gene from 3,7 serotype of human asenovirus [dissertation]. Chongqing (CQ): ChongQing Medical University; 2012. Chinese.
737	2019	12	Fu YX. The mechanism of different pathogenicity caused by fiber of HAdV-3 and HAdv-7 [dissertation]. Chongqing (CQ): ChongQing Medical University; 2019.
643	2018	13	Tang ZZ. The study of the mechanism of adenovirus virus pneumonia complicating central nervous system diseases [dissertation]. Chongqing (CQ): ChongQing Medical University; 2018.
423	2016	14	Qian SH, Zhang L, Wang XH, Lu ZF. Analysis of respiratory infection pathogens in children under 5 years old with recurrent wheezing. J Clin Pulmonary Med 2016; 21(12): 2249-2251. Chinese.
279	2015	15	Liu JT, Zhang JP. Pathogenic analysis of acute lower respiratory tract infection in children under age of 5 years. Chin Med & Pharm 2015; 5(20): 14-17+39. Chinese.
644	2018	16	Gao XL, Zhou SZ, Xie TQ, Su PP. Infection of children of different ages with 5 types of respiratory viruses. Lab Med & Clin 2018; 15(22): 3448-3450. Chinese.
424	2016	17	Zhu HQ, Huang XN, Jiang WQ, et al. Epidemiological investigation on eight pathogens in children with acute respiratory infection. Lab Med & Clin 2016; 13(21): 3046-3048,3051. Chinese.
825	2020	18	Su YP, Xu YJ, Liu JJ. Analysis of heptavirus positivity in 9033 cases of respiratory viral infections in children. Contemp Med 2020; 26(2): 148-149. Chinese.
425	2016	19	Xia LJ, Wu WJ, Yang J. The clinical value of combining detection of 9 atypical pathogens in patients with respiratory tract infection. Chin J Lab Diagnosis 2016; 20(9): 1477-1479. Chinese.
169	2014	20	Liao B, Zhang SQ, Xu YY. Epidemiological investigation on pathogens causing respiratory infection of children. Lab Med & Clin 2014; 11(14): 1918-1920. Chinese.
738	2019	21	Li GF. The significance of 9 pathogens testing for clinical analysis of respiratory tract infections in children. J Shanxi Health Vocational Coll 2019; 29(5): 26-28. Chinese.
86	2013	22	Hu W, Dai Q, Hu XB, Chen J. Application of nine respiratory pathogens detection in etiologic analysis of respiratory infection. Int J Lab Med 2013; 34(23): 3158-3159,3161. Chinese.
535	2017	23	Zuo WC, Qu X, Liang RX, Li L. Application of combined detection of nine respiratory tract pathogens in child respiratory tract diseases. Lab Med & Clin 2017; 14(1): 60-62. Chinese.
280	2015	24	Li NX, Wang ML, Cao DH. The research of application of nine kinds of immunoglobulin M in children with respiratory tract infection. Int J Lab Med 2015; 36(14): 2059-2060,2062. Chinese.
426	2016	25	Yao T, Ai HW, Yu X, Sun H, Wu SM, Zhang XL. Aetiological and Epidemic Analysis of 22990 Children with Acute Respiratory Infection. Med J Wuhan Univ 2016; 37(6): 1018-1022,1030. Chinese.
170	2014	26	Huang ZY, Cheng BJ, Lin H, Zhang XY, Wan Y. Epidemiological characteristics and clinical features of 80 cases of adenovirus respiratory infections in hospitalized children. Chin J Virol 2014; 30(4): 408-411. Chinese.
826	2020	27	Mei XJ, Lin J. Analysis of clinical features and influencing factors of 120 cases of paediatric viral pneumonia. Matern & Child Health Care China 2020; 35(4): 72-74. Chinese.
87	2013	28	Xie LY, Zhong LL, Zhang B, Duan ZJ, Xie ZP, Gao HC, et al. Virus detection in bronchoalveolar lavage fluid of 122 children with severe pneumonia. Chin J Exp & Clin Virol 2013; 27(2): 95-97. Chinese.
281	2015	29	Liu J, Li Y, Li H, Zhang Y. Pathogenetic analysis of 128 children with acute upper respiratory tract infections. J Med Inform 2015; 28(33): 356-357. Chinese.
282	2015	30	Chang TF. Clinical analysis of respiratory pathogens in 139 children with pneumonia. Chin Pract Med 2015; 10(26): 84-85. Chinese.
283	2015	31	Jia XH. 154 Cases of severs viral pneumonia etiology and clinical characteristics analysis [dissertation]. Chongqing (CQ): ChongQing Medical University; 2015. Chinese.
88	2013	32	Liu YF, Han GY, Li Y, Liu LF, Qi SX. Study on the viral etiology of 178 cases of acute respiratory infection in children under the age of 5. Modern Prev Med 2013; 40(22): 4254-4256,4259. Chinese.
171	2014	33	Sun YP, Chen Y, Song SL. Analysis of adenovirus infection characteristics in 180 clinical specimens from influenza － like cases. Chin J Health Lab Tech 2014; 24(15): 2220-2222. Chinese.
89	2013	34	Hu J, Ning XX, Zhang XQ, Gao SF, Wang L. The clinical value of the detection of C-reactive protein in 189 children with respiratory viral infections. Int J Lab Med 2013; 34(7): 796-797. Chinese.
827	2020	35	Sun YF, Yang Q, Chen M, Jin R, Xie RJ, et al. Etiological Analysis of 198 Children with Severe Pneumonia. J Guizhou Med Univ 2020; 45(1): 345-349,355. Chinese.
645	2018	36	Du QY, Zhang YX, Chai HY, Yang XH. Analysis of bronchoalveolar lavage fluid for pathogens in 205 children with severe pneumonia. Chin Baby 2018; 000(24): 65. Chinese.
828	2020	37	Xie T, Zhong LL, Huang H, Lin XJ, Lin XG, Peng L, et al. Detection of respiratory pathogens and clinical features in 225 children with acute exacerbation of bronchial asthma. Chin J Contemp Pediatr 2020; 22(3): 1198-1203. Chinese.
90	2013	38	Yang XX, Yang JY, Wang SB, Dong XG, Wang JF, Li JY, et al. Analysis of viral etiology of 254 acute respiratory infection cases. Int J Viro 2013; 20(6): 254-257. Chinese.
31	2012	39	Chen J. Study on viral pathogen of Bronchiolitis in Two hunderd and Six infants [dissertation]. Shandong (SD): Shandong University; 2012. Chinese.
172	2014	40	Sun GH, Zhang JH, Duo LK·MZPE. Retrospective analysis on etiology and a diagnosis strategy for infants with wheezing: a report of 287 cases. J Xinjiang Med Univ 2014; 37(4): 458-461. Chinese.
739	2019	41	Chen YM, Wang LJ, Chen XL, Ren XM. Multiplex real-time fluorescent PCR detection and analysis of respiratory pathogens in 316 patients. Electron J Clin Med Literature 2019; 6(62): 62-64. Chinese.
740	2019	42	Wang Q, Su M, Li D, Du LY, Zhang Q, Wang H, et al. Molecular prevalence and clinical characteristics of human metapneumovirus and boca virus in 333 children hospitalized with community-acquired pneumonia. Chin J Exp & Clin Virol 2019; 33(3): 261-266. Chinese.
3	2010	43	Chen XQ, Feng DJ, Yao K. Detection of common viral pathogens in 340 children with acute lower respiratory tract infections in Nanjing Children's Hospital. Acta universitatis medicinalis nanjing 2010; 30(12): 1756-1759. Chinese.
536	2017	44	Zhao J, Liu WL, Gao ZG, Zhang X, Liu HB, MA HTM, et al. Characterization of 15 common respiratory pathogens in 347 SARI cases. Chin J Virol 2017; 33(5): 761-766. Chinese.
284	2015	45	Yang Y, He JH, Guo W, Li XB. Analysis on the detection situation of respiratory viruses in 399 children with acute respiratory tract infection. Int J Lab Med 2015; 36(8): 1063-1064+1067. Chinese.
285	2015	46	Yang H. Risk factors of post-bronchiolitis wheezing in 400 bronchiolitis infants [dissertation]. Chongqing (CQ): ChongQing Medical University; 2015. Chinese.
91	2013	47	Song Y. Clinical analysis of 407 cases with lobar pneumonia of children. Jilin (JL): Jilin University; 2013. Chinese.
286	2015	48	Hu B, Cheng J, Liu SQ. Detection of 420 cases of 7 kinds of common respiratory virus infection. Modern Prev Med 2015; 42(21): 4027-4029. Chinese.
427	2016	49	Hu MQ, Zhang SF. Pathogens associated with the acute respiratory tract infections: Analysis of the results in 422 children. Acta Academiae Medicinae Wannan 2016; 35(1): 47-50. Chinese.
829	2020	50	Zhao L, Fang XD, Wang MH, Liu Y, Chen YP, Jiang HX. Epidemiological investigation of 452 children with acute respiratory viral infection. Chin J Woman & Child Health Res 2020; 31(11): 722-726. Chinese.
830	2020	51	Li QH, Hao XJ, Dong WR, Gao WJ, Wang YY, Zhang L, et al. Epidemiology and clinical features of human adenovirus infection in 476 children. Int J Epidemiol & Infect Dis 2020; 47(6): 302-306. Chinese.
287	2015	52	Li Y, Zhao MZ. Analysis of IgM antibodies to respiratory pathogen profiles in 482 cases of community-acquired pneumonia. Int J Lab Med 2015; 36(22): 3335-3337. Chinese.
173	2014	53	Zhang GY, Xia XH, Lv LZ. Analysis on the detection results of common viruses in 503 children with acute respiratory tract infection. Chin J Microecol 2014; 26(10): 1206-1208. Chinese.
428	2016	54	Li CC, Zhu YL, Wang YT, Xiong YL, Deng YJ. Analysis of pathogens and clinical characteristics of 509 children with community acquired pneumonia. Anhui Med & Pharmaceutical J 2016; 20(4): 699-702. Chinese.
537	2017	55	Yin RY, Xu JL, Liu X, Liu M, Gu R, Li YN. Pathogenic analysis of 7common respiratory viruses in 569hospitalized children with respiratory tract infections. Chin J Microecol 2017; 29(6): 684-688. Chinese.
429	2016	56	Chen JN. Analysis of the etiological characteristics of community-acquired pneumonia in 600children. J Pathog Bio 2016; 11(12): 1126-1130. Chinese.
92	2013	57	Feng M, Jiang XF. Pathogenetic analysis of 614 acute respiratory tract infections in hospitalized children. Jilin Med J 2013; 34(36): 7611-7612. Chinese.
288	2015	58	Gao Y, Peng S. Analysis of viral etiology in 618 children with respiratory tract infection. Proceedings of the 26th Annual Pediatric Academic Conference of Henan Province [dissertation]. Zhengzhou (ZZ); 2015. Chinese.
538	2017	59	Li Y, Li XM, Wang L, Li XR, Yi NW. Analysis of viral pathogen detection in 645 cases of acute respiratory infections. J Yunan Normal Univ(Natural Sci Edition) 2017; 37(5): 50-54. Chinese.
289	2015	60	Yuan MS, Wu QW. Analysis of the results of IgM tests for four pathogens of respiratory tract infections in 706 children aged 0 to 6 years. Matern & Child Health Care China 2015; 30(27): 4648-4649. Chinese.
539	2017	61	Liu J. Analysis of Pathogenic Distribution and Antibiotics Resistance with 749 Community Acquired Pneumonia [dissertation]. Hinan (HN): Southwest Medical University; 2017.
32	2012	62	Dai BZ. Analysis of the results of 9 IgM antibody tests for respiratory pathogens in 794 cases. The Seventh National Conference on Young and Middle-aged Laboratory Medicine of the Chinese Medical Association; Nanjing; 2012. Chinese.
93	2013	63	Kong LM. Detection and clinical analysis of common pathogens in 821 children with lower respiratory tract infections. Proceedings of the 2013 National High Level Forum on Child Health Care and the 4th Editorial Board Meeting of the Chinese Journal of Child Health Care and the 9th National Symposium on Child Psychological Behaviour; Xian; 2013.
174	2014	64	Li XJ, Liu YN, Wang SY. Etiologic features of 846 hospitalized children with acute respiratory tract infection. China Trop Med 2014; 14(6): 703-706. Chinese.
33	2012	65	Zheng WB, Liu XL, Yan SQ, Shang JQ. Detection and Analysis of Pathogens Causing Acute Respiratory Tract Infection in 895 Children. Chin J Medicinal Guide 2012; 14(S1): 214-215. Chinese.
94	2013	66	Yin CL, Li HF, He YM. 908 cases of acute lower respiratory tract infection hospitalized children virus etiology research. Jilin Med J 2013; 34(8): 1464-1466. Chinese.
831	2020	67	Zhao GH, Li WX, Chen ZZ, Liang QH, Zhu CL. Detection and analysis of pathogen RNA in 909 children with acute respiratory tract infection. Hainan Med J 2020; 31(4): 744-747. Chinese.
540	2017	68	Liu T, Chen MJ, Li SH, Zuo HJ, Pei XF. Pathogenic spectrum study on 910 cases of adult hospitalized patients with febrile respiratory syndrome. Modern Prev Med 2017; 44(13): 2485-2488. Chinese.
175	2014	69	Yu XC, Hu RS, Wang JY. Analysis of 958 cases of acute respiratory tract infections in children with IgM antibodies to nine pathogens. Pract Prev Med 2014; 21(6): 103-105. Chinese.
290	2015	70	Ren JM, Bao LH, Wang J, Jiang JY, Huang XH. Analysis of pathogens in 1090 patients with respiratory tract infections. Int Med & Health Guid News 2015; 21(10): 1445-1447. Chinese.
430	2016	71	Mo ML. 1101 cases of inestigation for virus spectrum and prevalence analysis of viral load in children with acute low respiratory infection in changsha [dissertation]. Hunan (HN): University of South China; 2016.
741	2019	72	Zhang CL, Liu CB, Zan XL, Liu LQ, Jiang HH. Epidemiological characteristics of the abacterial pathogens in 1238 pediatric patients with acute respiratory tract infections. Med Lab Science & Clins 2019; 30(7): 24-27. Chinese.
95	2013	73	Mao SQ. Analysis of 9 pathogens in 1286 cases of acute respiratory infections in children. Med Innov China 2013; 10(13): 90-91. Chinese.
291	2015	74	Wang XH. Analysis of the results of 1304 cases of viral quintuple tests for respiratory tract infections in preschool children. Chin Pract Med 2015; 10(4): 256-257. Chinese.
742	2019	75	Han LJ, Wang X, Qian XQ, Wang B, Zhu XY, Li S. Detection and analysis of pathogen infection in 1 307 children with acute respiratory tract infection. Chin J Health Lab Tech 2019; 29(19): 2408-2410,2413. Chinese.
96	2013	76	Wang Y. The gene detection and clinical analysis of adenovirus in children with acute respiratory infection in 1329 cases. Jilin (JL): Jilin University; 2013. Chinese.
97	2013	77	Jiang ZM, Peng J, Gu M, Liu JQ, Ji Q. Analysis on pathogens in respiratory infection in 1410 children. Chin J Infect Control 2013; 12(2): 129-131. Chinese.
541	2017	78	Ge T, Zhao J, Han YF, Li RK, Wu YY, Song YJ. Pathogens detection results analysis of 1 482 patients with respiratory tract infection. Chin J Pract Med 2017; 44(8): 5-7. Chinese.
176	2014	79	Huang JH, Chen BN, Xu ZK, Ye ZW, Liu P, Wang QY, et al. Analysis of respiratory virus antigen surveillance in 1499 cases of acute respiratory tract infections in Shenzhen. Pract Prev Med 2014; 21(12): 1470-1472. Chinese.
98	2013	80	Lin CJ, Zuo F, Wang HL. Analysis of the results of 1503 cases of nine respiratory tract infection pathogens. Int J Lab Med 2013; 34(10): 1254-1255. Chinese.
646	2018	81	Ma L. Analysis of results of IX respiratory tract infection pathogens in 1510 cases. Med Lab Science & Clins 2018; 29(6): 46-48. Chinese.
34	2012	82	Wang YQ, Ji W, Yan YD, Chen ZR, Chu C, Shao XJ, et al.The viral pathogen of the hospitalized children with wheezing diseases. The 13th National Pediatric Respiratory Conference of the Chinese Medical Association; Nanchang; 2012. Chinese.
431	2016	83	Peng Y, Shu C, Fu Z. Changes of Pathogen and Antimicrobial Resistance of 1613 Children with Community Acquired Pneumonia. J Pediatric Pharm 2016; 22(10): 32-38. Chinese.
743	2019	84	Wei J, He P, Wu XY, Li JH, Deng XY. Analysis of seven respiratory viruses in 1629 cases. J Trop Med 2019; 19(3): 337-340.. Chinese.
35	2012	85	Xie HM, Hu BJ, Ma Y, Zhou CS, Zhou ZY, Huang SL, et al. Detection of IgM of pathogens causing respiratory tract infections in 1647patients. Chin J Nosocomiol 2012; 22(12): 2696-2698. Chinese.
647	2018	86	Chen X, Liu WE, Jiang HM, Fu JF. Epidemiological survey of the etiology of 1691 patients with respiratory tract infections. Pract Prev Med 2018; 25(8): 975-977. Chinese.
14	2011	87	Jie YP, Deng L, Pathogenetic analysis of 1815 paediatric lower respiratory tract infections. Guangzhou Med J 2011; 42(3): 24-26. Chinese.
292	2015	88	Deng N, Li Y. The infection types and characteristics of 1821 respiratory tract pathogens cases. Chin J EthnoMed & EthnoPharm 2015; 24(7): 127-129. Chinese.
432	2016	89	Zou LR, Wu J, Song YC, Ye ZW, Liu P, Wang QY, et al. Investigation of viral etiology of acute respiratory infection in Guangdong Province，2009 - 2011. South Chin J Prev Med 2016; 42(2): 108-112. Chinese.
99	2013	90	Lei XY. Epidemiological characteristics of children’s respiratory tract viral infection in Chongqing during 2009 and 2011. ChongQing Med Uni 2013,38(09):1052-1057.
433	2016	91	Wang YJ, Wu J, Kang M, Zheng XL, Wang BS, Zhong YW, et al. Analysis of viral pathogenic spectrum of febrile respiratory syndrome in Guangdong Province in 2009—2012. Guangdong Med J 2016; 37(8): 1197-1202. Chinese.
15	2011	92	He J, Gong Y, Zhang WJ, Xu L, Liu Y, Qian FX, et al. Study on the viral etiology of acute respiratory tract infections in Shanghai area during 2009-2010. J Microbes & Infect 2011; 6(2): 90-96. Chinese.
648	2018	93	Yang X. The study clinical features of human rhinovirus in 6270 hospitalized children with respiratory tract infections in Chongqing from 2009 to 2017 [dissertation]. Chongqing (CQ): ChongQing Medical University; 2018.
36	2012	94	Wang TT, Zhu RN, Qian Y, Sun Y, Wang F, Deng J, et al. Investigation of common respiratory viruses in children with acute respiratory infection during 2009 pandemic influenza A (H1N1) in Beijing. Chin J Evidence Based Pediatr 2012; 7(1): 25-30. Chinese.
37	2012	95	Chen YJ. Monitoring and analysis of pathogens of community-acquired pneumonia in NO.1 affiliated hospital of Anhui medical universitu from 2010 to 2011. Anhui (AH): Anhui Medical University; 2012. Chinese.
177	2014	96	Xu L, Qiu CL, Gong P, Tang JH, Deng JX. Pathogen spectrum of respiratory viruses in children of Shaogua, 2010-2012. J Trop Med 2014; 14(1): 124-126. Chinese.
542	2017	97	Zhang YC. The epidemiology study of febrile respiratory tract viruses in Wuhan and surrounding areas during 2010-2015 [dissertation]. Hubei (HB): Wuhan University; 2017.
543	2017	98	Shi T. The viral etiology and the analysis of clinical features in children with community-acquired pneumonia in Soochow area,2010-2014 [dissertation].Jiangsu (JS): Soochow University; 2017.
100	2013	99	Liu CY. Viral etiology of acute respiratory tract infection among pediatric inpatients and outpatients from 2010 to 2012 in Beijing, China. Proceedings of the 2013 Postgraduate Academic Forum of Capital Medical University; Beijing; 2013. Chinese.
293	2015	100	He Y. Characteristics of respiratory viral infections in outpatients and inpatients of a hospital from 2011 to 2012. Matern & Child Health Care China 2015; 30(3): 382-384. Chinese.
101	2013	101	Tong J, Yang JC, Du YG, Wu WW, Wang BA, Liu TJ, et al. 2011.2012 adenovirus infection characteristics of children with acute respiratory infection characterized in Xuzhou. Chin J Exp & Clin Virol 2013; 27(6): 461-463. Chinese.
434	2016	102	Ma GY, Liu RX, Xiao Y, Bao J, Ji YY, Wu JL, et al. Epidemiological characteristic and typing of human adenovirus in Wuxi area of 2011-2013. Chin J Exp & Clin Virol 2016; 30(5): 457-460. Chinese.
294	2015	103	Yu GQ, Chi J, Lei L, Zheng XC, Chen Z, Zhang ZW. Detection and analysis of human adenovirus among outpatients with acute upper respiratory tract infections in a hospital in Shenzhen in 2011 - 2013. Pract Prev Med 2015; 22(2): 236-238. Chinese.
295	2015	104	Zhu HX, Li YL, Zheng YM, Zhang XH, Zhang SJ. Epidemiological analysis on virus etiology of acute respiratory infection from 2011 to 2013 in Shunyi District of Beijing. Hainan Med J 2015; 26(20): 3092-3094. Chinese.
435	2016	105	Wu JL, Liu T, Zhang SY, Sun L, Song SX, Wang YL, et al. Epidemiological characteristics and genotypes of the respiratory adenovirus isolated in Jinan from 2011to 2014. J Pathog Bio 2016; 11(2): 157-160. Chinese.
436	2016	106	Bao QY, Li CC, Zhang B, Wang BY, Chen XY, Zhao LZ. Pathogenic distribution and drug sensitivity analysis among children with lower respiratory tract infection from 2011 to 2015. Matern & Child Health Care China 2016; 31(16): 3282-3285. Chinese.
832	2020	107	He YJ, Liu T, Wu JL, Zhang SY, Sun L, Song SX, et al. Epidemiological characteristics and genotypes of the respiratory adenovirus isolated in Jinan from 2011 to 2017. Modern Prev Med 2020; 47(6): 2623-2627. Chinese.
178	2014	108	Ni HP, Ji W, Wang YQ, Shi WF, Chen HX. Research on etiology of hospitalized children with acute respiratory infection from year 2011 to 2013 in Changzhou region. J Clin Med in Pract 2014; 18(17): 199-202. Chinese.
296	2015	109	Zhong GN, Xiao N, Hou YC, Deng XT. Pathogenic spectrum analysis of acute respiratory infection viruses in Yantian District, Shenzhen, 2011-2013. J Pract Med Tech 2015; 22(3): 248-250. Chinese.
544	2017	110	Zhu GC, Li SX, Yang C. Determination of respiratory tract virus among children in Suzhou from 2011 to 2015. Lab Med 2017; 32(9): 779-783. Chinese.
179	2014	111	Zhu B, Guo M, Kuang L, Zhao MQ, Wang CB, Lian GW, et al. Pathogenetic analysis of acute respiratory tract infections in children in Guangzhou from 2011 to 2012. Chinese Medical Association 2014 National Academic Conference on Microbiology and Immunology; Chengdu; 2014. Chinese.
102	2013	112	Liu CY, Li C. Investigation of pathogens caused pediatric pneumonia in Luzhou area in 2011. China Med Herald 2013; 10(9): 97-99. Chinese.
180	2014	113	Li Y, Han GY, Liu YF, Liu LF, Li Q, Qi SX. Study on virus detection of influenza-like cases in Shijiazhuang area in 2011. Chin J Virol 2014; 30(4): 391-395. Chinese.
437	2016	114	Ma GY, Ling X, Bao J, Xiao Y, Ji YY, Wu JL. Study on viral etiology of acute respiratory tract infections in children in Wuxi area during 2011—2014. Chin J Infect Dis 2016; 34(3): 170-173. Chinese.
297	2015	115	Liu PC, Su LY, Cao LF, Dong ZQ, Xu MH, Lu LJ, et al. Epidemiological study of pathogens leading to lower respiratory infection among hospitalized children in Shanghai，2011-2014. Chin J Evidence Based Pediatr 2015; 10(6): 449-453. Chinese.
181	2014	116	Peng Y. Investigation of virus spectrum of hospitalized children with acute low respiratory tract infection from 2012-2013 in Changsha. Hunan (HN): Hunan Normal University; 2014. Chinese.
182	2014	117	Liang L, Ge RH. Analysis of common viruses detected in children with acute lower respiratory tract infections in Guiyang from 2012 to 2013. Guizhou Med J 2014; 38(7): 655-657. Chinese.
545	2017	118	Li H, Liu GS, Shi Y, Niu PH, Jiang SY, Xu LL, et al. Epidemic and molecular characteristic of human adenovirus infection among patients with febrile respiratory syndrome from a hospital in Qinghai Province, 2012—2015. Chin J Prev Med 2017; 51(7): 650-652. Chinese.
183	2014	119	Liang JH, Zhu JP, Huang ML, Guan YR, Chen AN. Analysis of the results of the population-based viral pathogenetic surveillance of acute respiratory infections in Jiangmen City in 2012. Chin &Foreign Med Treat 2014; 33(21): 136-138. Chinese.
184	2014	120	Chen Y, Lian GW, Zhang YY. Etiology of community-acquired pneumonia among pediatric inpatients in Guangzhou during 2012 and 2013. Chin J Clin Infect Dis 2014; 7(6): 521-525. Chinese.
438	2016	121	Guo M, Chen Y, Xiao MS, Zhang YY, Zhao MQ, Lian GW, et al. Etiological and clinical characteristics of hospitalized children with acute respiratory infection in Guangzhoubetween2013 and 2014. Chin J BioMed Eng 2016; 22(6): 476-481. Chinese.
298	2015	122	Luo XF, Zhang B, Duan ZJ, Liu Q, Xie ZP. Molecular epidemiological investigation of adenovirus in hospitalized children associated with acute lower respiratory infection in Changsha from 2013 to 2014. Chin J Exp & Clin Virol 2015; 29(6): 505-509. Chinese.
649	2018	123	Zhao WH, Liu YQ, Wang ZJ, Qi L, Geng LL, Zhang BC, et al. Analysis of detection of nine pathogens serum IgM antibody in patient with respiratory tract infection in a hospital of Shandong province from2013 to 2015. Lab Med & Clin 2018; 15(15): 2211-2213. Chinese.
650	2018	124	Wang L, Zhou G, Wang LL, Zhu JQ, Chen G, Ye LY, et al. IgM antibody test for 9species of pathogens isolated from 14383 patients with respiratory tract infections in 2013-2016. Chin J Nosocomiol 2018; 28(17): 2579-2582. Chinese.
546	2017	125	Huang X, Zhu X, Wang J, Ni DT. Study of atypical pathogens of community-acquired pneumonia in adults in Suzhou Industrial Park, 2013-2016. Chin J Clin Rational Drug Use 2017; 10(32): 166-167. Chinese.
651	2018	126	Zhu WW, Wu WW, Xu YP, Du YG, Tang LY, Tong J. Epidemiological characteristics and genotypes of human adenovirus among children in Xuzhou from 2013 to 2017. Int J Viro 2018; 25(5): 315-318. Chinese.
833	2020	127	Zong XL, Ma LF, Li ZY, Han Y, Tian YX, Zhao Q, et al. Analysis on the epidemic characteristics of respiratory pathogens in hospitalized children with acute respiratory tract infections in Tianjin from 2013 to 2018. Tianjin Med J 2020; 48(14): 313-319. Chinese.
652	2018	128	Wei KM, Lei CJ, Yu DS, Liu RY, Liu T, Bai LW. Pathogen spectrum analysis of respiratory virus infection in Tianshui from 2013 to 2015. Chin J Health Lab Tech 2018; 28(7): 859-862. Chinese.
299	2015	129	Zhuang L, Zheng QN, Fu L, Wan YH, Song Q, Meng LM. Survey on the infection status of febrile respiratory syndrome virus infection in Guizhou province. Modern Prev Med 2015; 42(20): 3780-3782+3836. Chinese.
300	2015	130	Jiang Q, Cheng BN. Characterization of the etiology of acute respiratory tract infections in children in a hospital in 2013. Anhui Med & Pharmaceutical J 2015; 19(4): 725-727. Chinese.
439	2016	131	Li LP, Chou J, Shu XW, Lai Y, Sun KS, Chen MS, et al. Pathogens of acute lower respiratory tract infection in hospitalized children in Hunan Children's Hospital, 2013. Pract Prev Med 2016; 23(10): 1264-1268. Chinese.
440	2016	132	Zhu XH, Xu GY, Li WC. Viral pathogenesis of acute respiratory infections in the Taizhou region, 2014-2015. J Clin Pulmonary Med 2016; 21(10): 1912-1915. Chinese.
744	2019	133	Cao LJ, Shuai JF, Liu JH. Analysis oIIViral pathogens in hospitaHzed children with acute respiratory tract infbction from 2014 to 2017 in Shijiazhuan. Chin J Exp & Clin Virol 2019; 33(4): 400-404. Chinese.
653	2018	134	Feng Y, Zhi LX, Song YW, Guo ML. Analysis of the detection of respiratory viral infections in children in Lanzhou from 2014 to 2016. Gansu Med J 2018; 37(9): 837-839. Chinese.
547	2017	135	Jiang JB, Lin YR, Luo LL, Pan DF, Li XX. Epidemiological analysis on virus etiology of acute respiratory infection from 2014 to 2016 in Wenling. China Med Herald 2017; 14(15): 109-112. Chinese.
441	2016	136	Li M, Zhang T, Duo LK·MZPE, Zhang JH. 2014 Pathogenesis of severe community-acquired pneumonia in children at a tertiary care hospital in Urumqi. J Sichuan Univ(Med Science Edition) 2016; 47(2): 272-274. Chinese.
442	2016	137	Jin QE, Xin DL, Wu SN, Su JR, Zhang YX, Wang TS. Detection of IgM antibody of common respiratory infection pathogens in adults dudng 2014 in Beijing. Int J Viro 2016; 23(4): 236-238. Chinese.
301	2015	138	Gu SJ. Epidemic analysis of children adenovirus respiratory infection in Macheng area of 2014. J Clin Hematol 2015; 28(6): 1057-1058. Chinese.
654	2018	139	Ma JT, Duan HN, Xu H, Liu JQ, Liu J. Characteristics of pathogen distribution and analysis of drug sensitivity results in children with severe pneumonia in Baoding area in 2015-2016. Matern & Child Health Care China 2018; 33(12): 2727-2729. Chinese.
745	2019	140	Liu YL, Huang XN, Huang XM, Cao D. Analysis of the etiology of children with acute respiratory tract infection in Suining from2015 to 2017. Lab Med & Clin 2019; 16(2): 191-193. Chinese.
746	2019	141	Li J, Ren YS, Guo XX, Xu YL, Zhu FL. Etiological analysis of respiratory tract infections in children in the Xinxiang area from 2015-2018. J Pathog Bio 2019; 14(6): 700-704. Chinese.
834	2020	142	Wu ZG, Li ZQ, Gu J, Wu Q, Li Y. Epidemiology of Common Virus in Hospitalized Children with Acute Respiratory Tract Infections in Wuhan from 2015 to 2019. Chin J Microcirculation 2020; 30(4): 45-49,54. Chinese.
548	2017	143	Jin QE, Su JR, Wu SN, Xin DL. Analysis of IgM Antibody of Nine Acute Respiratory Tract Infection Pathogens in Adults During 2015 in Beijing Area. J Modern Lab Med 2017; 32(2): 157-159. Chinese.
443	2016	144	Zhang GP, Guo ML, Du XZ, Zhang C, Zhao CS. Analysis on etiologic characteristics of child respiratory tract infection in a hospital of 2015. Int J Lab Med 2016; 37: 2252-2254. Chinese.
549	2017	145	Zhou L, Liu ZT, Ge SW, An HB. Pathogenetic analysis of common respiratory viral infections in children in Hebei Children's Hospital from 2015 to 2016. Int J Pediatr 2017; 44(12): 907-908. Chinese.
747	2019	146	Zhong JY, Chen FY, Xie JH, Tang Y, Feng HR, Zhang YY, et al. The epidemiological study on human metapneumovirus, human bocavirus and human adenovirus infections among children with acute respiratory tract infections in Guangzhou, from 2016⁃2018. Chin J BioMed Eng 2019; 25(2): 237-242. Chinese.
835	2020	147	Zheng KL. Epidemiological analysis of 9423 cases of respiratory viral infections in children in Jinhua from 2016-2019. Modern Pract Med 2020; 32(4): 660-661. Chinese.
655	2018	148	Wu BJ, Shen J, Lu RJ, Tan WJ. Serotypes of human rhinoviruses isolated from hospitalized children with severe acute respiratory in- fection in Shanghai during the autumn and winter of 2016-2017. Chin J Microbiol & Immunol 2018; 38(2): 88-93. Chinese.
836	2020	149	Chen F, Lai Y, Tan YB, Wang LL, Li LP. Detection results of seven respiratory viruses in 53851 children with acute respiratory tract infections, 2016-2018. Pract Prev Med 2020; 27(6): 187-190. Chinese.
748	2019	150	Yao Y, Li AH, Song WQ. Epidemiology of pathogens causing acute respiratory infections in children in Beijing during 2016 to 2018. Chin J Microbiol & Immunol 2019; 39(2): 88-93. Chinese.
749	2019	151	Li Z, Jing HB, Wang YB, He M, Li W, Ma HM. Epidemiological characteristics analysis of respiratory tract infections in patients with pneumonia in Shunyi District, Beijing from 2016 to 2017. Chin J Health Lab Tech 2019; 29(16): 2010-2012+2016. Chinese.
550	2017	152	Zhao D, Wu WR, Gao KH. Pathogenetic analysis of respiratory viral infections in children in Jiujiang region in 2016. Exp & Lab Med 2017; 35(4): 562-564. Chinese.
750	2019	153	Lu GL, Shi WX, Zhang DT, Liu YM, Zhang L, Sun Y, et al. The epidemiological and etiological features of human adenovirus outbreaks among children in Beijing in 2016. Chin Prev Med 2019; 20(1): 21-26. Chinese.
751	2019	154	Wang Q. Study on the etiology and clinical features of community acquired pneumonia in children in Chengde from 2017 to 2018 [dissertation]. Chengde Medical University; 2019.
752	2019	155	Zhang L, Ma L, An HB. Viral etiology of 10 155 children with acute respiratory tract infection in Shijiazhuang city from 2017 to 2018. Int J Respiration 2019; 39(3): 207-209. Chinese.
837	2020	156	Qian HJ, Zheng JL, Chen L, Ceng YX. Analysis of the epidemiological characteristics of respiratory pathogen infections in children in east Fujian, 2017-2018. Lab Med & Clin 2020; 17(2): 2699-2701. Chinese.
838	2020	157	Liu SJ. Analysis of clinical cases and epidemiological characteristics of acute respiratory adenovirus infection from 2017 to 2019 [dissertation]. Wenzhou Medical University; 2020.
656	2018	158	Han LJ, Wang X, Qian XQ, Wang B, Zhu XY, Li S. Analysis of pathogen infection in children with acute respiratory tract infection in Yueqing in 2017. Chin J Health Lab Tech 2018; 28(18): 2213-2216. Chinese.
934	2021	159	Shang XX, Fan XC, Rui BL. Analysis of respiratory virus infection in children in Urumqi，Xinjiang from 2018 to 2019. J Trop Med 2021; 21(12): 6-9. Chinese.
839	2020	160	Liang JY, Yang ZF, Liu Y, Jiang M. Surveilance and analysis of pathogen spectrum of acute respiratory tract infections in Guangdong from 2018 to 2019. Int J Respiration 2020; 40: 1121-1125. Chinese.
840	2020	161	Hong WS, Che RF, Liang D, Xiao H, Ke CW. Analysis on pathogen distribution characteristics in acute respiratory tract infections in Guangzhou, 2018 - 2019. Int J Viro 2020; 27(15): 398-402. Chinese.
753	2019	162	Ma DQ, Wang H. Etiological survey of common acute respiratory infections in children 2018. Chin Community Doctors 2019; 35(29): 52+54. Chinese.
841	2020	163	Wei Y, Wu L, Wang JJ, Huang HM, Chen QH. Analysis of the Detection Results of 9 Respiratory Pathogens in a Hospital in Shiyan, Hubei Province in 2018. J Hubei Univ Med 2020; 39(5): 344-348. Chinese.
935	2021	164	Ceng T. Analysis of IgM Antibody Test Results of 9 Respiratory Pathogens in Children in a Hospital in 2019. J Med Inform 2021; 34(1): 150-153. Chinese.
842	2020	165	Huang PQ, Lu XX, Chen HB, Du Q, Li Y, Du H, et al. Clinical and epidemiological characteristics of respiratory syncytial virus infection in children in Wuhan, Hubei, 2019. Dis Surveil 2020; 35(4): 987-991. Chinese.
551	2017	166	Lai WL, Chen YJ. Diagnostic significance of viral antigens in 2 162 infants with acute respiratory tract infection. Lab Med & Clin 2017; 14(8): 1119-1121. Chinese.
103	2013	167	Zhang XQ, Hu J, Ning XX, Gao SF, Wang L. Analysis on the detection situation of 7 common viruses in 2425 children with respiratory tract infection. Lab Med 2013; 28(7): 602-605. Chinese.
185	2014	168	Li SF, Chen XH. Analysis of 2465 cases of Mycoplasma pneumoniae IgM antibody detection in patients with respiratory tract infections. J Guangxi Med Univ 2014; 31(4): 629-630. Chinese.
186	2014	169	Luo YJ, Zhao LP, Xu HC. Analysis of the results of IX pathogenic IgM tests in 2608 cases of respiratory tract infections. Chin J Urban & Rural Enterp Hyg 2014; 29(4): 97-99. Chinese.
657	2018	170	Li S, Liu MJ, Wang YL. Analysis of serum IgM antibodies to 8 atypical pathogens in 2672 children with respiratory tract infections. Shandong Med J 2018; 58(42): 49-51. Chinese.
444	2016	171	He XJ, Li QT, Wang H, Ye HJ. Analysis of the detection results of pathogens IgM in 2 730 cases with respiratory infection. Chin J Health Lab Tech 2016; 26(16): 2246-2248. Chinese.
754	2019	172	Huan XR, Liu HJ. Detection of Virus Types in 2751 Cases of Acute Respiratory Infection in Infants. World Latest Med Inform 2019; 19(6): 26-27. Chinese.
187	2014	173	Liang JS, Xia ZL. A study on the epidemiology of IX serovars in 2754 patients with respiratory tract infections in Nanning. J Guangxi Univ Chin Med 2014; 17(2): 42-44. Chinese.
445	2016	174	Zhang AR, Fan QX, Xu QX. Pathogenic determination of acute respiratory infection in 2776 children. Chin J Health Lab Tech 2016; 26(8): 1084-1086. Chinese.
843	2020	175	Kang YQ, Zhou XH, Zhang J, Ma YS, Li Y, Zeng TP, et al. Analysis on results of antigen detection of 7 kinds of respiratory tract viruse in 2 881 children cases. Chongqing Med 2020; 49(11): 1988-1992. Chinese.
755	2019	176	Li SS, Yao Y, Guo YQ, Yang D. Analysis of 3035 cases of combined IgM antibody test results against 9 respiratory pathogens. J Ningxia Med Univ 2019; 41(4): 391-394. Chinese.
302	2015	177	Liu J, He ML, Shao DH, Cao QY. Epidemiological analysis on IgM detection of IX respiratory pathogens in 3151 cases. Hainan Med J 2015; 26(4): 537-539. Chinese.
303	2015	178	Zhang SY, Li J, Liu J, Zhao MC. Detection of viruses and atypical pathogens in 3227 cases with respiratory tract infection. China Trop Med 2015; 15(5): 601-604. Chinese.
188	2014	179	Huang ZY, Cheng BJ, Lin H, Zhang XY, Wan Y. Analysis of Viral Etiology in 3483 Children with Acute Respiratory Tract Infections. J Pediatric Pharm 2014; 20(8): 38-40. Chinese.
304	2015	180	Zhang HQ, Yu XZ. Viral etiology analysis of 3496 hospitalized children with lower respiratory tract infection. Modern Prev Med 2015; 42(3): 437-439,444. Chinese.
756	2019	181	Zhong QR, Chen QT, Zheng ML. Analysis of the results by combined detection of 8 respiratory tract pathogens in 3622 cases. Contemp Med 2019; 25(26): 51-53. Chinese.
658	2018	182	Xu YY, Li HH, Zhao PP. Analysis of the results of seven respiratory virus antigen tests in 3965 cases of children. J Trop Dis & Parasitology 2018; 16(4): 217-218,222. Chinese.
552	2017	183	Feng JW. Analysis of 4010 cases of paediatric respiratory viral infections. Shenzhen J Integr Tradit Chin & West Med 2017; 27(11): 66-68. Chinese.
38	2012	184	Zhang J, Liao Y, Yu MM, Li G, Fang F. Etiological analysis of 4237 cases of respiratory tract infections in children. The 17th National Paediatric Academic Congress of the Chinese Medical Association; Zhengzhou; 2012. Chinese.
446	2016	185	Li QH, Gao WJ, Li JY, Shi LA, Hao XJ, Ge SW, et al. Detection of respiratory viruses in children with acute lower respiratory tract infection: an analysis of 5150 children. Chin J Contemp Pediatr 2016; 18(1): 51-54. Chinese.
553	2017	186	Li QH, Zhou L, Chang ZW, Zhang J,Lv XP,Wu HX, et al. Analysis of 6298 children with respiratory virus antibody IgM test results. Lab Med & Clin 2017; 14(15): 2282-2284. Chinese.
659	2018	187	Yang Z, Chen Z, Song LY, Chen A. Analysis of IgM antibody in 9 respiratory pathogens in 6623 children. J Southeast Univ(Med Science Edition) 2018; 37(4): 620-624. Chinese.
936	2021	188	Yang H, Yuan BW. Retrospective analysis of viral etiology in 6 810 children with respiratory tract infection. J Public Health & Prev Med 2021; 32(6): 109-112. Chinese.
844	2020	189	Wang SL. Detection and analysis of pathogens in 6926 cases of lower respiratory tract infections in children. Chin Baby 2020; 000(12): 16-17. Chinese.
660	2018	190	Ceng YJ, Yan H, Wang Q, Wang XD. Detection and analysis of 9 pathogens in 6 984 cases with respiratory tract infection. J Trop Med 2018; 18(11): 1440-1443,1513. Chinese.
757	2019	191	Liu XQ, Cui YL, Shen C, Gan YC, Duan YF, Peng LW, et al. Clinical analysis of 7360 children with respiratory virus infection. Int J Lab Med 2019; 40(11): 1333-1336. Chinese.
845	2020	192	Wang ZL, Gao JQ, Guo JJ, Shang Z. Analysis of 7947 cases of children with IgM antibodies to respiratory tract infection pathogens. J Chengde Med Coll 2020; 37(9): 128-131. Chinese.
846	2020	193	Su YP, Xu YJ. Analysis of the heptavirus positivity rate in 9033 cases of respiratory viral infections in children. Contemp Med 2020; 26(2): 148-149. Chinese.
661	2018	194	Zhang ZY. Test and Analysis of Seven Respiratory Virus Infections of 9865 Cases in the Department of Pediatrics. Chin &Foreign Med Treat 2018; 37(8): 174-178. Chinese.
847	2020	195	Li QH, Hao XJ, Dong WR, Gao WJ, Wang YY, Zhang L, et al. Test and Analysis of Seven Respiratory Virus Infections of 9865 Cases in the Department of Pediatrics. Chin J Child Health Care 2020; 28(4): 1412-1415. Chinese.
848	2020	196	Cheng SJ, Xu HC, Zhao LP. Analysis of the results of testing for nine pathogens in 11,376 cases of respiratory tract infections. Exp & Lab Med 2020; 38(12): 533-536. Chinese.
758	2019	197	Han H, Gu JG, Wu WW, Wu KL, Liu F, Zhu CL. Analysis of 7 respiratory virus antigen detection results in 11744 children in Hubei Province. Med J Wuhan Univ 2019; 40(3): 425-428. Chinese.
305	2015	198	Mo WP, Zhang YY. Analysis of the results of IgM antibody tests for nine respiratory tract infection pathogens in 13,240 patients with respiratory tract infections. Int J Lab Med 2015; 36(17): 2577-2579. Chinese.
849	2020	199	Su YP, Lin JC, Wu HM, Xu J. Detection of 7 kinds of common respiratory viruses causing respiratory tract infection in 14741 pediatric patients. Lab Med 2020; 35(3): 1259-1262. Chinese.
759	2019	200	Na R, Zhang JY, Si P, Cui XJ, Guo WW, Shen YM. Analysis of the prevalence characteristics of common non-bacterial pathogens in 18252 cases of acute respiratory tract infections in children. Matern & Child Health Care China 2019; 34(15): 3490-3492. Chinese.
662	2018	201	Wang HP, Zheng YJ, Zhao HX, Deng JK, Yang FH, Li XL, et al. Adenovirus detection in 25602 hospitalized children with respiratory tract infection. Chongqing Med 2018; 47(12): 1661-1663. Chinese.
850	2020	202	Yang LF, Liu Q. Analysis of the results of adenovirus nucleic acid detection in 36616 patients with respiratory tract infection in Hunan Provincial People's Hospital. J Hunan Normal Univ 2020; 17(12): 14-17. Chinese.
554	2017	203	Wang JF, Cao JX, Wan P. Disinfection of an outbreak of upper respiratory tract infection caused by adenovirus type 55. Chin J DisInfec 2017; 34(11): 1084-1085. Chinese.
104	2013	204	Huo DH, Yuan ZQ, Chen WL, Wen L, Xu YY, Zhang WY, et al. Epidemiological investigation of an outbreak of adenovirus type 55. J Prev Med Chin PLA 2013; 31(6): 551. Chinese.
663	2018	205	Pan HH, Wei XJ, Zong J, Yang QS, Liu XQ. Investigation on an outbreak caused by adenovirus type H7. Int J Viro 2018; 25(1): 43-47. Chinese.
4	2010	206	Zhao JS, Yuan YB, Wang Y, Mao YL, Yi WG. An outbreak of acute respiratory tract infection caused by Adenovirus in a military camp. Chin J Infect Dis 2010; 28(4): 237-239. Chinese.
664	2018	207	Yang YF, Li XY, Yang XJ, Chen MY, Liang JH, Huang FJ. Field epidemiological investigation and control of a human adenovirus type 55 outbreak in a hospital. Dis Surveil 2018; 33(9): 787-790. Chinese.
16	2011	208	Li Z, Wang SY, Yuan YB, Duan XK, Li ZJ, Wang Y, et al. Epidemiological study on a outbreak of respiratory infection due to adenovirus. Pract J Med & Pharm 2011; 28(7): 636-638. Chinese.
306	2015	209	Ma JH, Miu YX, Jiao J. Investigation of an outbreak of acute respiratory infection caused by adenovirus among students in a school. Infect Dis Inform 2015; 28(4): 231-233. Chinese.
447	2016	210	Ye SF, Yang M, Zhou WL, Wu ZY. Epidemiological investigation of an outbreak of acute respiratory adenovirus infection. Chin J Public Health Manage 2016; 32(4): 553-554. Chinese.
448	2016	211	Huang YW, Yin JF, Shi CL, Han FJ, Tian SL. Epidemiological investigation of an outbreak of upper respiratory tract infections in adults. World Latest Med Inform 2016; 16(36): 244-245. Chinese.
307	2015	212	Jiang J, Xiao BM, Xiong ZY, Xiong WM, Yang YB, Hao ZW, et al. Clinical and epidemiological features of an outbreak of human adenovirus type 7 infection in adults. Chin J Clin Infect Dis 2015; 8(2): 155-157. Chinese.
189	2014	213	Liu YQ, Wu JW, Li H, Wang B. Epidemiological study on an elementary school aggregation of adenovirus type 7. Modern Prev Med 2014; 41(19): 3481-3483. Chinese.
760	2019	214	Ma GY, Xiao Y, Bao J, Jiang L, Ji YY, Shen Y. EpidemiologicaI investigatin on an epidemic of respiratory infection in schools caused by Adenoviruses B3 and E4. Chin J Exp & Clin Virol 2019; 33(4): 369-371. Chinese.
555	2017	215	Shi Y, Xiong Y, Zhou J, Zhang YN, Xu G, Gong T. Rapid diagnosis of an outbreak of respiratory infection caused by mixed infection of adenovirus and enterovirus. Modern Prev Med 2017; 44(21): 4016-4021. Chinese.
5	2010	216	Li ZJ, Liu YD, Jin XH, Cui YL, Huang WC. Investigation of an outbreak of febrile respiratory infections caused by adenovirus. Chin J of Zoonoses 2010; 33(08): 685-689. Chinese.
556	2017	217	Zhao ZZ, Zhang HW. Investigation of a cluster of acute respiratory infections caused by adenovirus. Chin Health Care & Nutrition 2017; 27(7): 342. Chinese.
557	2017	218	Wang SJ, Gong LQ, Chen LL, Xu K, Fu JG, Qin FY, et al. Investigation and etiological analysis of an aggregated adenovirus outbreak. Jiangsu J Prev Med 2017; 28(4): 407-410. Chinese.
190	2014	219	Li Y, Li JB, Zhu D, Chen XM. Investigation of an outbreak caused by adenovirus type 3. Prev Med 2014; 26(5): 503-504+540. Chinese.
449	2016	220	Jie YT, Yang YN, Li HJ, Li QH, Chen LX. Epidemiological investigation of an outbreak of respiratory infection caused by adenovirus type 3 in a primary school. Dis Surveil 2016; 31(11): 972-974. Chinese.
308	2015	221	Guo JH, Zhang SY, Tian HF, Xu M, Zhou JK. Survey on Pharyngoconjunetival Fever Outbreak Caused by Type 7 Adenovirus. J Environal Hyg 2015; 5(4): 369-372,376. Chinese.
309	2015	222	Zhang JB, Ma JH, Jiao J. Investigation of an outbreak of adenovirus upper respiratory tract infection. Prev Med 2015; 27(8): 825-827. Chinese.
191	2014	223	Wu D, Wu C. Investigation and analysis on a respiratory tract infection epidemic outbreak caused by adenovirus. J Med Pest Control 2014; 30(7): 736-738. Chinese.
105	2013	224	Huang Y, Zhao W, Chen SS, Zhang SM, He YX. The epidemiological investigation and treatment on an outbreak of pharyngoconjunctival fever caused by adenovirus. Modern Prev Med 2013; 40(9): 1611-1612,1615. Chinese.
665	2018	225	Jiao SL, Ni HX, Chen BB, Wang R, Li YD. Epidemical investment and laboratory test of an agglomerative respiratory infection caused by adenovirus in a primary school. Chin J Health Lab Tech 2018; 28(21): 2646-2648. Chinese.
192	2014	226	Yu P, Li H, Li C, Chen WG, Yuan H. Investigation of an outbreak of acute respiratory infection caused by adenovirus in a primary school. Chin J School Health 2014; 35(4): 611-612. Chinese.
193	2014	227	Li H. Analysis of an outbreak of acute respiratory infection caused by adenovirus. Med Inform 2014; 27(10): 309-310. Chinese.
558	2017	228	Wang DL, Yao W, Zheng QM, Yao YY, Liuteng YZ,Li Y, et al. Investigation of an outbreak of acute respiratory tract infection caused by adenovirus. Chin J Virol 2017; 33(6): 920-925. Chinese.
761	2019	229	Qi ML, Feng JY, Jing ZM. Investigation of an outbreak of acute respiratory infection caused by adenovirus. Jiangsu J Prev Med 2019; 30(3): 291-292. Chinese.
310	2015	230	Zhao H, Li Q, Long J, Xia Y, Su K, Ling H, et al. Analysis of an acute respiratory infection outbreak caused by adenovirus. Chongqing Med 2015; 44(4): 506-508. Chinese.
559	2017	231	Zhu Y, Lin Q, You LB, et al. Laboratory investigation of a clustered respiratory tract infection with human adenovirus. Chin J Zoonoses 2017; 33(8): 685-689. Chinese.
1	2009	232	Zhao JS, Li Z, Xie GQ, Duan XK, Yuan YB, Mao YL, et al. An epidem iological investigation and emergency dealon an adenovirus outbreak. J the fourth military Med Univ 2009; 30(23): 2882-2884. Chinese.
311	2015	233	Cui YL, Jin XH, Pei J, Zhang XB. Laboratory diagnosis of an outbreak of adenovirus infection. Pract J Med & Pharm 2015; 32(2): 179. Chinese.
450	2016	234	Tong LB, Ji ZY, Ma FL, et al. Epidemiological investigation and analysis of an outbreak of adenovirus infection. Pract J Med & Pharm 2016; 33(8): 730-731. Chinese.
194	2014	235	Guo QY, Liu GJ, Song ZJ, Wang XJ, Jiang T. An adenovirus outbreak in hospital: An epidemiology study. Academic J Chin Pla Med School 2014; 35(10): 1041-1043. Chinese.
666	2018	236	Li Q, Gong ZW, Zhang F, et al. Field management and effectiveness evaluation of an adenovirus outbreak control. Chin J DisInfec 2018; 35(5): 386-387. Chinese.
667	2018	237	Xu YF, Li JG, Ji YX, Gu J, Liu L, Teng WH. On-site nucleic acid emergency testing of an adenovirus outbreak and reflections on the experience. J Prev Med Chin PLA 2018; 36(9): 1218-1219. Chinese.
451	2016	238	Zou XF, Li WP, Lu BN. Investigation and management of an outbreak of adenovirus type 7 infection transmitted across camp areas. J Prev Med Chin PLA 2016; 34(6): 913-914. Chinese.
312	2015	239	Liang DL, Lu ZQ, Xu ML, Zhu ZJ. Analysis of seven detection results of respiratory viruses in chidren. Chin J Clin Patho 2015; 7(4): 216-220. Chinese.
195	2014	240	Zhang QL, Zhong BC, Tang YM. Analysis of common virus profiles in children with acute respiratory infections in Sanshui district. Lab Med & Clin 2014; 11(14): 1966-1967,1970. Chinese.
851	2020	241	Kong DC, Zheng YX, Jiang CY, et al. Analysis of adenovirus infection in acute respiratory tract infection cases in Shanghai from 2015 to 2019. Chin J Epidemiol 2020; 41(6): 733-737. Chinese.
852	2020	242	Zhang X, Wang N, Zhou Y, Hu DJ. Detection and analysis of IgM antibody against respiratory pathogens in children aged 0-12 years in Chongming area of Shanghai. Int J Lab Med 2020; 41(5): 603-606. Chinese.
452	2016	243	Xie GY, Gao ZS, Qin Y, Li XJ, Tan YQ. Analysis of epidemiology and clinical characteristics of acute lower respiratory tract infection in children in Chongming, Shanghai. J Diagn Concepts & Pract 2016; 15(4): 410-414. Chinese.
762	2019	244	Gong RH, Liu QZ, Chen S, Lin LH, Luo JL, Cui ZL. Epidemiological characteristics of 7 common viruses among 0-12-year-old upper respiratory tract infection children in Songjiang district of Shanghai. Lab Med 2019; 34(12): 1097-1100. Chinese.
313	2015	245	Huang S, Xu W, Li L. Analysis on the epidemiological characteristics of child respiratory virus infection in Songjiang, Shanghai. Lab Med 2015; 30(12): 1210-1213. Chinese.
853	2020	246	Zhang YH, Sheng QM, Zhang H, Shen HQ, Fu PH. Analysis on the epidemic characteristics of acute respiratory tract pathogens in children in Zhoukanghang area of Pudong, Shanghai. Chin J Woman & Child Health Res 2020; 31(5): 1059-1064. Chinese.
453	2016	247	Li YM, Liu GS, Zhou WM, et al. Prevalence of multiple types of human adenovirus infection among children with severe acute respiratory infection in Shanghai. Chin J Exp & Clin Virol 2016; 30(1): 10-13. Chinese.
560	2017	248	Wu BJ. Genotyping and Biological Characteristics of Human Adenovirus Infection among Children with Severe Acute Reapiratory Infection in Shanghai [dissertation]. Zhejiang (ZJ): Wenzhou Medical University; 2017.
668	2018	249	Wang F, Lin JM, Chen HF, et al. Analysis on detection rates of 9 commonly seen pathogens in 2241 cases with respiratory tract infection. J Diagn Concepts & Pract 2018; 17(2): 207-210. Chinese.
561	2017	250	Chen YS, Lin XH, Li HR, et al. Etiological analysis and establishment of a discriminant model for lower respiratory tract infections in hospitalized patients. Chin J Tuberculosis & Respiratory Dis 2017; 40(12): 909-914. Chinese.
196	2014	251	Guo YL, Wang HY, Liu JX, Yang YJ, Wang XY. Analysis of common pathogens of lower respiratory tract infections and the factors affecting them. Chin & Foreign Med Res 2014; 12(17): 156-157. Chinese.
39	2012	252	Ji YD, Zhang W, Li WJ. Analysis of the etiology of paediatric pneumonia by season and age. Zhejiang Med J 2012; 34(8): 644-645. Chinese.
562	2017	253	Ji GY, Lin DY, Zhu DH, Liao YH. Asthmatic bronchitis induced by adenovirus in children of different ages. J Mol Imaging 2017; 40(2): 197-198+238. Chinese.
454	2016	254	Yao LP, Xie Y, Wen HY. Clinical Analysis of Pathogen Infection in Infantile Pneumonia of Different Ages. Chin &Foreign Med Treat 2016; 35(8): 52-54. Chinese.
854	2020	255	Huang ML, Peng ZP, Sui H, Liu AD. Analysis of IX IgM antibody tests for respiratory pathogens in Nancheng District, Dongguan. Exp & Lab Med 2020; 38(8): 392-395. Chinese.
314	2015	256	Feng LY, Tan WP. Characteristics of viral infection in children with acute onset of bronchial asthma in Taiping area of Dongguan. J Mol Diagnosis & Therapy 2019; 11(4): 329-337. Chinese.
106	2013	257	Pei LH, Tu XB, Liu SX, Jiang LL, Lan YB. Analysis of the situation and characteristics of children respirovirus infection in Lishui. Zhejiang Med Education 2013; 12(4): 51-52+58. Chinese.
107	2013	258	Diao JJ, Li YN, Zhang BQ, Jia GY, Wu JY, Xi LM. 1019 cases of acute upper respiratory tract infections in children treated with traditional Chinese medicine. Shandong J Tradit Chin Med 2013; 32(1): 11-12. Chinese.
763	2019	259	Qu LX, Li Y, Zhang Z, et al. Detection of respiratory viral infection and isolation and identification of hu- man adenovirus. J Harbin Med Univ 2019; 53(2): 116-121. Chinese.
855	2020	260	Yi HPE·TYH, Bi LL·AS, Jiang M, Zhang HP, Wang J. Clinical study of RT-PCR in children with acute respiratory viruses in Urumqi. Int J Respiration 2020; 40(2): 373-374-375-376-377. Chinese.
40	2012	261	Zhang B, Qu Y, Yu L, Jiang NR, Du Shuang, Li QF, et al. Analysis of nine pathogens in children with respiratory tract infections in Wulumuqi in 2011. China Trop Med 2012; 12(7): 783-785,840. Chinese.
315	2015	262	Xun CH, Zhang XM, Gao ZL, Xu W. Detection and analysis of IgM of respiratory pathogens in 1,672 patients with respiratory tract infections in Jiujiang. Chin J Cell & Mol Immunol 2015; 31(3): 391-393. Chinese.
856	2020	263	He Y, Jiang H. Analysis of the epidemiological characteristics of respiratory tract infection pathogens in children in Jiujiang. Pract Clin Med 2020; 21(5): 87-89,99. Chinese.
316	2015	264	Sun B, Wu C, Han B, Li N, He JF, Dong M. Analysis the Results of Detection of IgM of IX Pathogens Causing Respiratory Tract Infections. Labeled Immunoassays & Clin Med 2015; 22(7): 604-607. Chinese.
108	2013	265	Hu X, Liu HX. Clinical trial study of combined IgM antibody test for IX pathogens in paediatric respiratory tract infections. Med Innov China 2013; 10(25): 88-89. Chinese.
669	2018	266	Zheng LR. Clinical application of early detection of IgM antibodies to IX respiratory tract infection pathogens. Chin & Foreign Med Res 2018; 16(11): 52-53. Chinese.
764	2019	267	Pu YB, Guo LH, Hou P. IX tests for IgM antibodies to respiratory pathogens. Chin Community Doctors 2019; 35(25): 122+124. Chinese.
109	2013	268	Han YF, Feng YG, Song YJ. Analysis of the IgM test results of IX respiratory tract infection pathogens. Chin J Microecol 2013; 25(7): 824-825+829. Chinese.
455	2016	269	Jie J, Zhang MY, Li XX, Dang XJ, Zhang LX. Clinical Significance of Detection Immunoglobulin-M of IX Pathogens in Serum of Children with Respiratory Tract Infection. J Modern Lab Med 2016; 31(4): 110-112,116. Chinese.
197	2014	270	Lu YF, Lin Q, Xie DP, Wang BZ, Wang YX. The Clinical Significance of the Respiratory Tract Infection of Nine Kinds of Pathogens Joint Detection. J Med Theory & Pract 2014; 27(18): 2383-2384,2398. Chinese.
857	2020	271	Zhao J, Fan ZL, Li TF. Clinical application of the combined IX respiratory pathogen antibody IgM test in respiratory infectious diseases. Our Health 2020; 000(6): 71. Chinese.
858	2020	272	Wen H. The significance of the combined IX respiratory pathogen antibody IgM test in respiratory infectious diseases for improving the accuracy of testing for mixed infections. Electron J Clin Med Literature 2020; 7(6): 162164. Chinese.
317	2015	273	Song WS, Zhang HY, Ma HS, Ke JL. Analysis of the use of IX respiratory pathogen tests in respiratory infections in children. J Qiqihar Med Univ 2015; 36(26): 3988-3989. Chinese.
318	2015	274	Lu YM, Li H, Liu H, Yan SS, Chen SJ. IX respiratory pathogens detection in diagnosis of children's respiratory tract infection. Chin &Foreign Med Treat 2015; 34(2): 171-172. Chinese.
198	2014	275	Guo HX, Zheng CZ, Yin XM, Li JM, Zhang XM, Ma SF, et al. Nine-item asay for combined detection of nonbacterial pathogens in acute lower respiratory infection among children. Clin Focus 2014; 29(8): 847-849. Chinese.
41	2012	276	Qin YY, Wu GF, Qin S. Clinical significance of nine-item combined reagent for detection of pathogens in various respiratory tract infection. Chin J BioMed Eng 2012; 18(2): 124-127. Chinese.
199	2014	277	Li YX, Meng BF, Song HL. Clinical value of multi - index joint inspection reagent in pathogen detection of a variety of respiratory tract infection. Chin J Health Lab Tech 2014; 24(8): 1118-1119. Chinese.
937	2021	278	Tan CQ, Ding YX, Yuan WH. Analysis of viral etiology of 6880 hospitalized children with acute respiratory infection in Yunfu Area. Chin Pract Med 2021; 16(1): 20-25. Chinese.
456	2016	279	Yuan WH, Deng T, Feng YP, Liu GJ, He XX. Yunfu children with acute respiratory tract infections common viral etiology investigation. J Trop Med 2016; 16(8): 1000-1003. Chinese.
110	2013	280	Liu HY, Yang SP, Wu YC, Zhang CL. Pathogenetic characteristics of lower respiratory tract infections in children aged five years and under. Chin J Postgraduates Med 2013; 36(7): 64-65. Chinese.
319	2015	281	Tang XL. Analysis of the role of five viral combination tests in respiratory infections in children. Chin J Urban & Rural Enterp Hyg 2015; 30(3): 125-126. Chinese.
457	2016	282	Hou XL. Etiological analysis of capillary bronchitis in the district of Baoding North and Beijing South. Hebei Medical University; 2016.
563	2017	283	Jiang LL, Wang RF, Zhou HQ, Wei GY. Analysis of IgM antibodies detection results of pathogens in 2846 children with acute respiratory tract infection. Chongqing Med 2017; 46(25): 3569-3570+3573. Chinese.
200	2014	284	Yang JF, Shang L, Dong T, Qi GY, Wang YC, Gao H, et al. Isolation and identification of human adenovirus type 7. J Harbin Med Univ 2014; 48(5): 353-357. Chinese.
859	2020	285	Xu Y. Prevalence of Human Species B adenoviruses and Analysis of Gene Expression Pattern of Human Species B adenoviruses in Different Species Cells [dissertation]. Guangzhou Medical University; 2020.
458	2016	286	Huang YW, Han FJ, Tian SL, Yin JF, Shi CL. Clinical Features of the Outbreak of the Human Adenovirus type 7 Infection in the Camp. World Latest Med Inform 2016; 16(52): 38-39. Chinese.
765	2019	287	Cao MC, Sun Y, Xu SQ, Li XX, Liu MH. Molecular biological analysis of the pathogen of respiratory tract infection caused by human adenovirus 7. Anhui J Prev Med 2019; 25(2): 81-83+92. Chinese.
860	2020	288	Luo L, Long BW, Chen XJ, Liu H. Detection of common respiratory virus antigens in hospitalized children. Med J the Chin People's Armed Police Forces 2020; 31: 565-567+571. Chinese.
111	2013	289	Zhang AL, Wu M, Zhang X, Wu XY. Test results for common respiratory viruses in hospitalized children. Prev Med 2013; 25(4): 62-64. Chinese.
766	2019	290	Chen FQ, Liu SZ, Zhang CH, Wang LL, Zhang J. Incidence and Viral Pathogenic Analysis of Pneumonia in Hospitalized Children. Progress in Modern BioMed 2019; 19(12): 2340-2343. Chinese.
201	2014	291	Ye YY, Li WC, Zhang Y. Analysis of viral test results in 374 cases of hospitalized children with respiratory tract infections. Chin J Rural Medicine & Pharm 2014; 21(21): 60-61. Chinese.
670	2018	292	Liu JX, Wang ML, Zhang Y. Analysis of Nine Respiratory Pathogens Among Hospitalized Children. J Henan Univ Science & Tech (Med Science) 2018; 36(3): 222-224. Chinese.
17	2011	293	Li QF, Zhang B, Jia NE, Yu L, Sun H. Survey of infection of respiratory syncytial virus and adenovirus infection in hospitalized children in 2009-2010. China Trop Med 2011; 11(12): 1514-1515+1535. Chinese.
671	2018	294	Chen WH, He BM, Wu CL. Analysis of the results of testing for respiratory viral infections in hospitalized children. Shanxi Med J 2018; 47(20): 2478-2480. Chinese.
459	2016	295	Hao J, Tian XJ, Shen BS, Luo QG, Zhang Y. Etiology of acute respiratory viral infections in hospitalized children. Chin J Nosocomiol 2016; 26(5): 1141-1142+1145. Chinese.
42	2012	296	Shi WY. Analysis of the status of adenovirus infection in hospitalized children with pneumonia. Chin Community Doct 2012; 14(29): 104. Chinese.
202	2014	297	Liu J, Chen JZ, Huang BQ. Research on virus and mycoplasma of cute lower respiratory tract infection in children at Xinyang area during winter and spring. Clin Med 2014; 34(12): 22-23. Chinese.
861	2020	298	Mo JJ. Seven tests for respiratory viral infections in paediatrics and analysis. Clin Lab J 2020; 9(7): 219-220. Chinese.
460	2016	299	Deng YB, Wang HM, Xiao YR, Cheng H, Pan P. Analysis of test results for non-bacterial pathogens of common respiratory tract infections in paediatric hospitalized children. Chongqing Med 2016; 45(24): 3429-3431. Chinese.
461	2016	300	Zhu LP, Lin GY, Cai XY, et al. Comparative analysis of single and multiple respiratory viral infections in pediatric intensive care unit. Int J Epidemiol & Infect Dis 2016; 43(4): 240-245. Chinese.
43	2012	301	Ni SJ, Tao CF, Zhou HH, Huang LY, Li MY. Study on Pathogen of Lower Respiratory Tract Infection in Children in Pediatric Intensive Care Unit and Common Ward. Chin J of Obstetrics & Gynecology and Pediatrics(Electronic Edition) 2012; 8(6): 629-632. Chinese.
203	2014	302	Ding R, Zhu Q, Chen JB. Study on the correlation between lower respiratory tract infection and asthma exacerbation in children. Chin J of the Frontiers of Med Sci 2014; 6(12): 80-83. Chinese.
204	2014	303	Chang HM, Xue C, Shu HW, Yu XH, Li L, Wang XQ, et al. Analysis of the results of joint inspection of IX respiratory pathogens in children and adults. Hainan Med J 2014; 25(23): 3484-3486. Chinese.
767	2019	304	Yi M·SPE, Pa EHT·KLM. Comparative analysis of results of IX tests for respiratory pathogens in children and adults. World Latest Med Inform 2019; 19(91): 139-140. Chinese.
462	2016	305	Xu ML, Lu ZQ, Liang DL, Zhu ZJ. Analysis of 7 respiratory virus antigen test results for respiratory tract infections in children. Lab Med & Clin 2016; 13(6): 813-815. Chinese.
564	2017	306	Zhao L, Liu CG. Analysis of 9 IgM antibody tests for respiratory pathogens in children. Int J Lab Med 2017; 38(17): 2476-2478. Chinese.
463	2016	307	Hou AM, Li Q. Pathogenetic analysis of seven common viruses of respiratory infections in children. China Health Care & Nutrition 2016; 26(14): 76-77. Chinese.
464	2016	308	Chen L, Luo LH, Cai JX. Pathogenetic analysis of seven common viruses of respiratory infections in children. China Continu Med Edu 2016; 8(2): 50-51. Chinese.
672	2018	309	Liu LH, Qiu MH, Liu WQ. Analysis of common viral test results for respiratory tract infections in children. Prev Med 2018; 30(8): 849-851. Chinese.
768	2019	310	Man N. Analysis of the detection of common viruses of respiratory infections in children. World Latest Med Inform 2019; 19(52): 207234. Chinese.
112	2013	311	Guan JQ, Chen CM. Characteristics of mycoplasma,chlamydia and common respiratory tract virus in respiratory tract infection. Hainan Med J 2013; 24(24): 3659-3661. Chinese.
113	2013	312	Xiao SP, Fu SM, Chen YH. irus distribution in respiratory tract infection in children. Chin J Infect Control 2013; 12(6): 404-408. Chinese.
320	2015	313	Zheng H, Peng L, Zhuo GC. Detection of IgM antibodies in pathogens causing respiratory tract infections in children. Chin J Nosocomiol 2015; 25(1): 235-237. Chinese.
465	2016	314	Liu Y, Zhang XP, Zhao XR, Guo CY, Hu J. Seroepidemiological analysis of pathogens of respiratory tract infections in children. Chin J Nosocomiol 2016; 26(23): 5480-5483. Chinese.
114	2013	315	Sha Y. Survey of respiratory tract infection pathogens in children. Capital Med 2013; 20(18): 31-32. Chinese.
18	2011	316	Zhang J. Study on Viral Etiology of Aeute Respiratory Traet Infection in Children [dissertation]. LanZhou (LZ):Lanzhou University; 2011. Chinese.
565	2017	317	Zhao BH, He ZG, Wang XL, Zhang HP, He ZX. Epidemiological Analysis of Children with Acute Respiratory Infection. Clin Misdiagn & Misther 2017; 30(6): 84-87. Chinese.
673	2018	318	Huang Q, Hong Y. Clinical analysis of 1738 children with respiratory tract infection. J Clin Med in Pract 2018; 22(1): 143-145. Chinese.
321	2015	319	Luo JB. Clinical analysis on detection results of seven respiratory viruses in 1288 children with respiratory tract viral infection. J Modern Med & Health 2015; 31(21): 3238-3239. Chinese.
466	2016	320	Du SX, Chen HJ, Ma L, Ma HL, Li C, Hu LH. Analysis of the current situation of respiratory viral infections in children. J Clin Hematol 2016; 29(2): 96-98. Chinese.
862	2020	321	Lin J, Cao Q, Li BR, Tang MY, Luo LJ. Clinical characteristics and prevalence of adenovirus with respiratory tract infections in children. Chin Pediatric Emergency Med 2020; 27(1): 114-118. Chinese.
769	2019	322	Liu CL, Lin YP, Xu YJ, Chen DH, Lin YN. Analysis of respiratory viruses in acute asthma exacerbations during childhood. J Trop Med 2019; 19(10): 1197-1200. Chinese.
863	2020	323	Zhang L, Zhang W, Yuan B, Wu BX, Gu Q. Etiology and clinical analysis of bronchoalveolar lavage fluid in children with lobar pneumonia. J Clin Pediatr 2020; 38(2): 607-611. Chinese.
467	2016	324	Chi XH. Pathogenetic analysis of acute upper respiratory tract infections in children in summer and winter. Oriental Diet Therapy & Health Care 2016; 000(4): 38-38. Chinese.
44	2012	325	Gu YH, Liu LJ, Sun L, Su Y, Xu CY. Etiology Study on Virus in Children with Acute Upper Respiratory Infection during Summer and Winter. Chin Gen Pract 2012; 15(35): 4079-4082+4085. Chinese.
468	2016	326	Zhou H, Zou HX, Huang MD, Zhou H. Epidemiological analysis of 642 cases of common viruses in acute lower respiratory tract infections in children. Chin J Rural Medicine & Pharm 2016; 23(24): 68-69. Chinese.
205	2014	327	Zhang XG, Lu SY, Huang CF, Wang PQ, Rao FG, Wan Z. Pathogenetic analysis of 2368 cases of acute lower respiratory tract infections in children. Chin Pediatr Integr Tradit & West Med 2014; 6(6): 543-544. Chinese.
674	2018	328	Yang Z. Pathogen distribution of children with acute lower respiratory tract infection and its relationship with age climate and other factors [dissertation]. Sichuan (SC): Southwest Medical University; 2018.
566	2017	329	Li XX, Huang B, Gou EJ, et al. Analysis of the virological characteristics of acute lower respiratory tract infections in children. Int J Pediatr 2017; 44(1): 67-69. Chinese.
45	2012	330	Cao Q, Wang SF, Xiao Y, Yan SK, Li YT. Virus infection detection and analysis in children with acute lower respiratory tract infections . Chin Jof Rural Med & Pharmacy 2012; 23(1): 45-47. Chinese.
46	2012	331	Ye H, Zhang CL, Liu X, Lu BS. Analysis of viral pathogens of acute lower respiratory tract infection among children. Chin Pract Med 2012; 7(23): 25-26. Chinese.
115	2013	332	Yan YY, Ceng GX, Qiu BQ. Viral pathogenesis of acute lower respiratory tract infections in children. J Guangxi Med Univ 2013; 30(1): 108-110. Chinese.
469	2016	333	Zhou XP, Yang CS, Lin M. Analysis of Atypical Pathogens in Children with Acute Lower Respiratory Tract Infections. Med Science J Central South Chin 2016; 44(3): 316-318. Chinese.
47	2012	334	Cao Q. Analysis of viral pathogen in children with acute lower respiratory tract infections [dissertation]. Shandong (SD): Shandong University; 2012. Chinese.
567	2017	335	Yang M, Liu C, Li YJ. Analysis of IgM antibody test results of nine pathogens in children with acute respiratory infection. Clin Res & Pract 2017; 2(5): 85-87. Chinese.
116	2013	336	Li L, Shi WF, Dong W. Detection of 9 pathogens and epidemiology in children with acute respiratory infection. Int J Lab Med 2013; 34(6): 684-685. Chinese.
470	2016	337	Chen H, Jiang LQ, Li YD, Wan F, Ke MB. Analysis of IgM antibody test results for nine pathogens of acute respiratory infections in children. Lab Med & Clin 2016; 13(12): 1665-1666. Chinese.
675	2018	338	Cao HZ, Zhao YY, Yan JH, et al. Analysis on the viruses in 578 children with acute respiratory tract infection. Chin J Child Health Care 2018; 26(4): 448-450. Chinese.
206	2014	339	Jin XF. Analysis of virus detection in 738 cases of acute respiratory tract infections in children. Medpharm & Health 2014; 27(12): 2. Chinese.
207	2014	340	Jiang SB. Analysis of clinical tests for pathogens in patients with acute respiratory infections in children. China Med Eng 2014; 22(6): 159. Chinese.
471	2016	341	Zhou YY, Yu XF, Kou Y, Li J, Qian X. Detection and genetic evolution of adenovirus from children with acute respiratory tract infections . Chin J Clin Infect Dis 2016; 9(1): 24-31. Chinese.
117	2013	342	Wu QG, Wang SB, Wang ZC, Zhou SM. Analysis of the pathogens of acute respiratory infections in children. National Med Front Chin 2013; 8(11): 88-89. Chinese.
472	2016	343	Liu JB, Zhang Y. IgM Antibody Detection of Pathogens in Children With Acute Respiratory Tract Infection. China Continu Med Edu 2016; 8(27): 20-21. Chinese.
208	2014	344	Wu ZG, Li Y, Gu J. The detection of viral and atypical pathogens in children with acute respiratory infection. Int J Lab Med 2014; 35(18): 2432-2434. Chinese.
6	2010	345	Liu CY, Xiao Y, Zhang H, Zhao CS, Xie ZD, Shen KL. Characteristics of adenovirus infection in children with acute respiratory tract infection. Chin J Pract Pediatrics 2010; 25(8): 631-633. Chinese.
209	2014	346	Li XP. Clinical analysis of viral testing for acute respiratory infections in children. Med Forum 2014; 18(13): 1687-1688. Chinese.
568	2017	347	He F, Zhang B. Analysis of viral pathogenicity testing of acute respiratory infections in children. J Modern Med & Health 2017; 33(14): 2189-2191. Chinese.
322	2015	348	Xie F, Cai YY, Yang L, Yue B. Study on viral pathogen of acute respiratory infection of 741 children. Chin J Child Health Care 2015; 23(10): 1104-1106. Chinese.
676	2018	349	Fan X, Yue Y, Li J. Virus spectrum analysis of acute respiratory infection in children. Academic J Chin Pla Med School 2018; 39(11): 951-954. Chinese.
118	2013	350	Wang LG. Detection of pathogens causing acute respiratory tract infections in children. Chin J Nosocomiol 2013; 23(21): 5360-5361. Chinese.
864	2020	351	Liu SY. Analysis of viral tests for acute respiratory infections in children. Cardiovascular Dis J Integr Tradit Chin & West Med 2020; 8(8): 73,82. Chinese.
119	2013	352	Yang XH, Yang HX, Lin RM. Etiology of acute viral respiratory infections in children. Chin J Infect & Chemother 2013; 13(4): 275-278. Chinese.
323	2015	353	Wu YQ. Detection and analysis of the virus in 1200 cases children with acute respiratory tract infection. Chin J Child Health Care 2015; 23(11): 1216-1218. Chinese.
210	2014	354	Xue HF, Liu XP, Su WD. Analysis of the epidemiological characteristics of 2813 cases of acute respiratory viral infections in children. Zhejiang J Integr Tradit Chin & West Med 2014; 24(9): 834-836. Chinese.
865	2020	355	Xu SL, Chen YQ, Deng DD, Lan YY, Li X, Tan PX. Analysis of antigen test results for acute respiratory viral infections in children. Chin Health Care & Nutrition 2020; 30(27): 306. Chinese.
324	2015	356	Li XX, Li K, Rui YY, Hai J, Jiang RC, Wei XW. Etiological study of pediatric cases with acute atypical respiratory infections. Chin J Nosocomiol 2015; 25(16): 3811-3813. Chinese.
120	2013	357	Shan YX. The clinical research of infections atelectasis in children. Dalian (DL): Dalian Medical University; 2013.
7	2010	358	Hu J. Relationship between respiratory viral infection and febrile seizures in children. Soochow University; 2010. Chinese.
211	2014	359	Cheng Y, Chen H. Clinical analysis of the etiology of pertussis-like syndrome in children. Jilin J Tradit Chin Med 2014; 34(5): 478-480. Chinese.
325	2015	360	Peng Y, Shu C, Fu Z, Li QB, Liu Z, Yan L. Pathogen detection of 1613 cases of hospitalized children with community acquired pneumonia. Chin J Contemp Pediatr 2015; 17(11): 1193-1199. Chinese.
473	2016	361	Yu GM. Retrospective study of 979 cases with community acquired pneumonia in children . Tianjin Medical University; 2016.
866	2020	362	Yin GF. Characterization of the etiological distribution of 2497 cases of community-acquired pneumonia in children. Chin J Rural Medicine & Pharm 2020; 27(31): 50-52. Chinese.
770	2019	363	Duan YL, Zhu Y, Xu BP, et al. Multicenter study of human adenovirus infection in pediatric community-acquired pneumonia in China. Chin J Pediatr 2019; 57(1): 27-32. Chinese.
771	2019	364	Guo WH, Cao L. Analysis of distribution characteristics of pathogens in children with community acquired pneumonia. Chin J Med 2019; 54(3): 310-314. Chinese.
474	2016	365	Shao Y. The Etiology and Clinical Characteristics of Community-acquired Pneumonia in Children. Soochow University; 2016.
867	2020	366	Lin YX, Lu M. A Retrospective Study of the Etiology of Childhood Community-acquired Pneumonia. Chin & Foreign Med Res 2020; 18(15): 60-62. Chinese.
868	2020	367	Chen ZY, Ceng Y, Gao ZY. Analysis of etiological features of community-acquired pneumonia and its preventive measures in children. Chin Med & Pharm 2020; 10(27): 107-110. Chinese.
121	2013	368	Zhang YP, Xie HY, Xu JH, Zhang YH, Zhao YH. Viral etiology and epidemiological characteristics of 273 children with community - acquired pneumonia. Ningxia Med J 2013; 35(10): 915-917. Chinese.
122	2013	369	He QH. Clinical observations on the non-bacterial etiology of community-acquired pneumonia in children. World Health Digest 2013; 000(51): 155-156. Chinese.
212	2014	370	Xie H, Wang PP, Li GC, Yang YY, Jin YK, Chen MR, et al. Detection of pathogens and treatment of children with severe pneumonia. Chin Pediatric Emergency Med 2014; 21(5): 281-284. Chinese.
869	2020	371	Tao S, Liu XP, Zhuo ZQ. Analysis on the etiological investigation of pediatric severe pneumonia and drug resistance of pathogenic bacteria. Chin Modern Doct 2020; 58(5): 21-24. Chinese.
677	2018	372	Ji ZX, Yao J, Sun ZY. Characteristics of pathogen of hospital infection in children with refractory Mycoplasma pneumoniae pneumonia and related factors. Chin J Pract Pediatrics 2018; 33(11): 900-903. Chinese.
326	2015	373	Liu HJ, Dou M, Chen H, Chen J, Pan XJ, Shen LS. The corelation betwen atypical respiratory pathogens infection and serum total IgE levels. Int J Lab Med 2015; 36(17): 2480-2481,2484. Chinese.
327	2015	374	Chen G, Wei H, He YL, Ou WL, Zhang M, Jiang DX. Detection of immunoglobulin of pathogens isolated from children with atypical pneumonia and etiological analysis. Chin J Nosocomiol 2015; 25(5): 1172-1174. Chinese.
678	2018	375	Yang J. Detection and analysis of atypical pathogens in patients with acute exacerbation of chronic obstructive pulmonary disease. Int J Lab Med 2018; 39(15): 1867-1869. Chinese.
123	2013	376	Cao HY. Etiology study in hospitalized children with respiratory tract infection in lanzhou from 2010 to 2011. Lanzhou (LZ): Lanzhou University; 2013.
213	2014	377	Yan XL. A study on viral etiology of children with acute lower respiratory tract infection in lanzhou from 2011 to 2012 [dissertation]. Lanzhou (LZ): Lanzhou University; 2014. Chinese.
48	2012	378	Xue YM, Lin LX, Chen J, Tao ZB. Detection of common respiratory viruses and Mycoplasma pneumonia with respiratory infection investigation in Lanzhou. Clin Focus 2012; 27(9): 751-754. Chinese.
679	2018	379	Xu H, Shang YJ, Cheng XR, Li YM. Etiological analysis of children with acute respiratory infections in Lanzhou area. Chin J New Clin Med 2018; 11(9): 889-891. Chinese.
328	2015	380	Zhu XH, Li L, Chen C, Zhu SG. Research on etiology of children pneumonia during winter and spring. Jiangxi Med J 20154; 49(12): 1356-1359. Chinese.
475	2016	381	Feng WZ, Wang JQ, Ren SW. Analysis of pathogen detection results of 913 cases of acute respiratory tract infections in children in Baotou area. Chin Prev Med 2016; 17(11): 866-868. Chinese.
329	2015	382	Ma HX, Sun L, Wu XR, Li JY, Guo Y, Li QJ, et al. The etiology of community-acquired pneumonia in hospitalized children of single center in Beijing. Chin J Evidence Based Pediatr 2015; 10(5): 361-365. Chinese.
330	2015	383	Zhang SY, Wang N, Li J, Zhao MC. Analysis of acute respiratory tract infection pathogens in 1942 children in Beijing region. Clin J Med ficers 2015; 43(6): 617-619,622. Chinese.
8	2010	384	Lv YN, Huang F, Gao ZY, Zhang X, Cui SJ, Guo J, et al. Study on the viral etiology of the acute upper respiratory infections in Beijing area during May to December 2009. Chin J Health Lab Tech 2010; 20(10): 2476-2478,2481. Chinese.
49	2012	385	Deng Y, Sun YL, Shi WX, Cui SJ, Dou SJ, Dou XF, et al. Analysis of clinical features of acute respiratory viral infection during October，2010 and May，2011 in Beijing. Chin J Health Lab Tech 2012; 22(10): 2460-2463. Chinese.
19	2011	386	Huang F, Shi WX, Cui SJ, Qian HK, Y ANLI, Deng Y. Epidemiological analysis on virus etiology of acute respiratory infection during Oct 2010 and Apr 2011 in Beijing. Int J Viro 2011; 18(4): 97-100. Chinese.
569	2017	387	Lu GL, Liu YM, Cui SJ, Zhang DT, Wang QY, Yang P. Analysis of the infection status of human adenovirus in influenza like illness cases during November - December in 2015 in Beijing. Chin J Health Lab Tech 2017; 27(7): 1035-1037+1040. Chinese.
331	2015	388	Zhang SY, Li J, Liu J, Zhao MC. Detection and analysis of the pathogens from respiratory tract infections in adult patients in Beijing region. Chin J Microecol 2015; 27(7): 798-801. Chinese.
332	2015	389	Zhang SY, Zhen QH, Wang N. Analysis of IgM antibodies to respiratory pathogens in the sera of elderly patients with pneumonia in Beijing. Chin J Gerontology 2015; 35(18): 5208-5210. Chinese.
680	2018	390	Tian GB, Wang XL, Sun JY, et al. Analysis on the difference of respiratory viruses among children and adults with community-acquired pneumonia. Int J Viro 2018; 25(4): 261-264. Chinese.
870	2020	391	Zhang MX, Wang M, Zhang SY, et al. Viral tests of hospitalized patients with acute respiratory tract infection in a hospital of Beijing. Chin J Nosocomiol 2020; 30(33): 2754-2758. Chinese.
681	2018	392	Wu HB, Liu W, Yang HX, Zhang SQ, Li LH. Etiological analysis of pediatric acute respiratory infection in Tongzhou District of Beijing. China Med Herald 2018; 15(5): 89-93. Chinese.
772	2019	393	Wang GY. Epidemiological investigation on an outbreak of type 7 adenovirus in a troop，Beijing city. Prev Med Tribune 2019; 25(8): 604-606. Chinese.
570	2017	394	Shang Q, Xia MN, Li X, Liu GR. Epidemiological analysis on 9 kinds of respiratory tract pathogen infection in Nanjing area. Chongqing Med 2017; 46(28): 3959-3961. Chinese.
50	2012	395	Gao XQ, Jin Y, Xie ZP, Gao HC, Xie LY, Duan ZJ. Epidemiological study of adenovirus in children with respiratory tract infection in Nanjing from 2010 to 2011. Chin J Virol 2012; 28(5): 531-535. Chinese.
333	2015	396	Du J. Epidemiological investigation and analysis of atypical respiratory pathogens in Nanchong Central Hospital. J Med Inform 2015; 28(11): 85-86,87. Chinese.
871	2020	397	Wei YC. Epidemiological study of adenovirus infection in children’s respiratory tract in Nanning. Chin J Women & Children Health 2020; 11(18): 75-78. Chinese.
334	2015	398	Su JY, Sun BL, Shen RC, Song HH, Ni HB, Yang CL. The aetiological study on common viruses among children with acute lower respiratory infection in Nantong during 2014. Med J Communications 2015; 29(5): 450-453. Chinese.
872	2020	399	Wang S, Li C, Wei WK. Observation on the Pathogenic Distribution Characteristics of Lower Respiratory Tract Viral Infection in Children with PICU in Nanyang Area. Harbin Med J 2020; 40(5): 430-431. Chinese.
335	2015	400	Gou CY, Bai FY. Analysis of IgM antibodies to non-bacterial pathogens in children hospitalized with respiratory tract infections in Nanyang. Chin J Pract Med 2015; 42(2): 68-69. Chinese.
873	2020	401	Lin Z, Chen YY, Yao GH. Common pathogens and clinical analysis of 200 cases of respiratory tract infections in children in Xiamen. Med Lab Science & Clins 2020; 31(5): 4. Chinese.
874	2020	402	Zheng J, Lu XH, Ke XM, Hong Q. Analysis of 1846 cases of respiratory pathogen detection in Xiamen. Fujian Med J 2020; 42(8): 108-110. Chinese.
875	2020	403	Zhang JQ, Su DQ, Zhuo ZQ. Etiological Analysis of Acute Respiratory Virus Infection in Xiamen Children’s Hospital. Chin & Foreign Med Res 2020; 18(5): 68-71. Chinese.
214	2014	404	Chen HX, Ma LM, Huang Y, Wang ZF. Analysis of atypical pathogens detection results in children with respiratory tract infection in Taizhou. Chin J Health Lab Tech 2014; 24(9): 1339-1340+1343. Chinese.
876	2020	405	Sheng LL, Yang ZX, Zheng J, Jin H. Epidemiological characteristics of viral infection in patients with acute respiratory infection in Taizhou area. Chin J Health Lab Tech 2020; 30(35): 1228-1230+1234. Chinese.
773	2019	406	Wu XY, Xu MF, Guo TT, Gao L, Wang LQ. Analysis of the results of IgM antibody tests for nine pathogens of acute respiratory tract infections in children in Taizhou. Prev Med 2019; 31(12): 1273-1275,1279. Chinese.
476	2016	407	Zhao JJ, Ying XM, Ye JH, et al. Analysis of respiratory viruses in children with acute respiratory tract infection in Taizhou city of China. Chin J Viral Dis 2016; 6(5): 363-367. Chinese.
682	2018	408	Chen J, Jin J, Zhou HX, Zhao KF, Shang RS, Zhang WY. Etiological analysis of an outbreak of acute respiratory infection in a primary school in Hefei. Anhui J Prev Med 2018; 24(4): 247-249+325. Chinese.
51	2012	409	Li J, Xu S, Yang XD, Zhu HZ, Chen C, Liu H. Analysis on viral etiology with upper respiratory tract infection in Jilin province during July and December 2010. Chin J Public Health Eng 2012; 11(6): 450-451+455. Chinese.
124	2013	410	Shao Y. Pathogenetic study of bronchopneumonia in hospitalized infants and children in Shulan, Jilin Province. Chin Health Care & Nutrition 2013; 000(6): 119-120. Chinese.
215	2014	411	Su XB, Yuan F, Yuan Y, Wen LY, Yang HF, Niu Q. Application and significance of children's respiratory tract IX inspection. Jilin Med J 2014; 35(4): 722-724. Chinese.
683	2018	412	Kong JH, Li X. The application of respiratory nine-way test in the diagnosis of 483 cases of respiratory tract infections in children. Henan J Prev Med 2018; 29(12): 901-903. Chinese.
877	2020	413	Jia HL. Application and significance of children's respiratory tract nine inspection. J Med Theory & Pract 2020; 33(10): 2203-2204. Chinese.
336	2015	414	Zhuo ZL. Clinical significance of the detection of nine respiratory pathogens for the diagnosis of pediatric acute respiratory diseases. Lab Med & Clin 2015; 15(24): 3666-3667,3670. Chinese.
774	2019	415	Guo LN, Guan XB, Yuan H, Zhang GH. Diagnostic value of the Respiratory IX test for paediatric respiratory diseases. Chin J Clin Rational Drug Use 2019; 12(4): 154-155. Chinese.
684	2018	416	Feng MY. Analysis of the effectiveness of the respiratory nine-way test in children with pneumonia. Health Guide 2018; 000(4): 1. Chinese.
125	2013	417	Zhan QM. Analysis on detection of nine pathogenic IgM antibodies in patients with respiratory tract infection. J Clin & Exp Med 2013; 12(9): 662-663. Chinese.
216	2014	418	Xiong JP. Analysis of 110 cases of respiratory tract infections with IgM antibodies to atypical pathogens and viruses. Med Aesthetics & Cosmetology 2014; 23(11): 745-746. Chinese.
217	2014	419	Tong CT, Che XY, Li XH, You LH, Guo PY, Chen HW. Detection Analysis of IgM Antibody of Atypical Pathogens and Viruses in 488 Adult Patients with Respiratory Tract Infection. Med J Beijing Mil Region 2014; 26(2): 87-90. Chinese.
477	2016	420	Li T, Xu EJ, Chen QL, Hao L, Xiao CH, Xu YH, et al. Analysis of IX IgM antibody results for respiratory pathogens in children with respiratory tract infections. ACTA Univ Medicinalis Anhui 2016; 51(7): 1011-1014. Chinese.
685	2018	421	Geng SQ, Ma XY, Liu J. Analysis of respiratory tract pathogen in children with respiratory tract infection. J Bengbu Med Coll 2018; 43(5): 603-605. Chinese.
337	2015	422	Wu D, Hu YF, Liu Q, Zhong LL, Chen XC. Detection of virus from throat swabs of patients with respiratory tract infection. Chin J Infect Control 2015; 14(3): 166-169. Chinese.
478	2016	423	Qiao J, Ceng SM. Results of multiple respiratory virus antigen testing in children with respiratory tract infections. Modern Diagnosis & Treatment 2016; 27(15): 2827-2829. Chinese.
878	2020	424	Cai Y, Gao DM, Ding R, Huang SH. Clinical values of non-bacterial pathogen IgM antibodies detection in children with respiratory tract infections. Chin J Gen Pract 2020; 18(13): 776-778,842. Chinese.
879	2020	425	Shen XH, Zhu LJ. Roles of the detections of 8 pathogen IgM antibodies in patients with different pathogens of respiratory tract infection. Lab Med 2020; 35(5): 900-902. Chinese.
571	2017	426	Zhang QY, Ou HL, Bai J, Li XN, Chen FH, Wang XR. Clinical analysis of viral test results in 330 patients with respiratory tract infections. Clin Res & Pract 2017; 2(4): 104106. Chinese.
218	2014	427	Xue B, Liu J, Hu ZG, Zou XM. Etiological analysis of respiratory tract infections. Chin J Nosocomiol 2014; 24(2): 309-311. Chinese.
338	2015	428	Qian P, Li ZZ, Li L. Analysis of IgM antibody test results for respiratory tract infection pathogens. Chin Health Care & Nutrition 2015; 25(15): 35-36. Chinese.
880	2020	429	Jiang YC, Gong LK, Gao W, Yang T, Shen L, Zhang Y. Respiratory Tract Infection Pathogen IgM Antibody Detection Result Analysis and Its Interference Factors. Chin &Foreign Med Treat 2020; 39(9): 172-174. Chinese.
219	2014	430	Xiao WN. Clinical application of the combination of IX tests for respiratory tract infection pathogens and sputum culture. Contemp Med 2014; 20(16): 64-65. Chinese.
881	2020	431	Liu SY, Liu ZT, Wang YH. The use of pathogenic tests for respiratory infections in the clinical management of respiratory diseases in children. Electron J Clin Med Literature 2020; 7(18): 133. Chinese.
775	2019	432	Nie CM. Clinical diagnosis of respiratory diseases and analysis of laboratory test results. J Front Med 2019; 9(34): 110-111. Chinese.
220	2014	433	Chen HG, Liu XH, Huang XB, Song Q. Analysis on non-typical pathogens causing in respiratory diseases. J Clin Hematol 2014; 27(6): 1071-1073. Chinese.
479	2016	434	Fu YX, Gu L, Yang R. Indirect immunofluorescent assay and pharyngeal swab culture in clinical application for pediatric respiratory tract infection. J Tongji Univ(Med Science) 2016; 37(3): 87-90. Chinese.
882	2020	435	Yang R, Yu SC. Diagnostic value of IX tests for IgM antibodies to respiratory pathogens in acute upper respiratory tract infections in children. Med Forum 2020; 24(22): 3652-3654. Chinese.
126	2013	436	Li JW, Wei H, Deng KF. The use of IgM antibody tests for respiratory pathogens in the diagnosis and management of respiratory infectious diseases. J Med Inform 2013; 000(16): 128-129. Chinese.
572	2017	437	Wen JQ. Combined IgM antibody test for respiratory pathogens in 1236 cases of respiratory tract infections. J Henan Med Coll 2017; 29(1): 70-71. Chinese.
221	2014	438	Liao BJ, Zhou YC, Li C, He H, Liang SH, Zhu HL. Combined IgM antibody test for respiratory pathogens in the diagnosis of respiratory tract infections. Int J Lab Med 2014; 35(10): 1339-1340. Chinese.
339	2015	439	Wen HJ, Xie S, Yue MT, Chen PP, Zhou QX. Clinical analysis of the use of combined IgM antibody tests for respiratory pathogens in the diagnosis of respiratory tract infections. Int Med & Health Guid News 2015; 21(24): 3647-3649. Chinese.
340	2015	440	Dang QJ, Cui JX, Wang Q, Tian YR, Wang LD, Zhang YX. Clinical application of the IX tests for respiratory pathogens in paediatric respiratory diseases. China Med Eng 2015; 23(1): 32-33. Chinese.
573	2017	441	Zhang HX. Clinical application of the IX tests for respiratory pathogens in acute respiratory tract infections in children. Gansu Med J 2017; 36(6): 477+503. Chinese.
52	2012	442	Dong YL. The use of respiratory pathogen IX tests in paediatric acute respiratory disease. Chin &Foreign Med Treat 2012; 31(33): 170172. Chinese.
686	2018	443	Chen X, Gong L, Peng J. Application of respiratory pathogens nine-joint inspection in children with acute respiratory disease. Chin J Clin Patho 2018; 10(4): 209-211. Chinese.
883	2020	444	Song GW, Pan J, Liang Y, Ma XJ, Wan LL, Li YX, et al. Application of multiple RT-PCR assay for respiratory system infection in elderly patients. Chin J Exp & Clin Virol 2020; 34(25): 299-303. Chinese.
480	2016	445	Qin HQ, Ma SG, Wang YF, Ma ZQ. Analysis of 11 Joint Detection Results of Respiratory Tract Pathogens Antibodies. China Health Industry 2016; 13(19): 113-115. Chinese.
884	2020	446	Zhu LJ, Li SJ. The use of respiratory pathogen nucleic acid testing in the diagnosis of acute respiratory diseases in children. Shenzhen J Integr Tradit Chin & West Med 2020; 30(3): 53-55. Chinese.
776	2019	447	Zhang YH, Wang YH, Han X, Dong Z, Liu J. Detection of respiratory pathogen spectrum antibody IgM in the diagnosis of respiratory tract infection. Clin J Med ficers 2019; 47(11): 1204-1206. Chinese.
574	2017	448	Chen C, Tang CL, Chen Z, Yang K, Li YX, Wang ZM. Relationship between respirovirus infection and lung function of patients with acute exacerbation of chronic obstructive pulmonary disease. Guangxi Med J 2017; 39(6): 806-808,814. Chinese.
222	2014	449	Cai R, Song L, Yang TY, Zhang Y, Guo XJ. The Relation between Respiratory Virus Infection and Acute Exacerbation of Chronic Obstructive Pulmonary Disease. Progress in Modern BioMed 2014; 14(30): 5870-5873. Chinese.
481	2016	450	Yu LF, Zhang CM, Shao YX, Pan KY, Li SF. Clinical analysis of pediatric respiratory tract infections. Chin J Nosocomiol 2016; 26(12): 2846-2847,2864. Chinese.
885	2020	451	Zheng M, Liu X, Zou Y, Wei W, Yuan CL. The clinical significance of respiratory virus antigen detection in hospitalized children with respiratory infection. J Trop Med 2020; 20(16): 492-496. Chinese.
223	2014	452	Chen YJ, Zhang YR, Hua YJ. Respiratory virus antigen testing in paediatric respiratory tract infections. J Clin Pulmonary Med 2014; 19(6): 1111-1112. Chinese.
575	2017	453	Yang HY, Wang MJ, Liang ZA. Results Analysis on Respiratory Virus Nucleic Acid Testing. Sichuan Med J 2017; 38(4): 415-420. Chinese.
687	2018	454	Wu J, Ma ZH, Wang AH, Yi TQ. Clinical diagnosis of respiratory tract infections in children by respiratory virus testing. Women's Health Res 2018; 000(11): 82,84. Chinese.
224	2014	455	Leng HC, Yan YY. Clinical value of the detection of respiratory virus specific IgM antibody in the diagnosis of ALRI in children. J Hainan Med Univ 2014; 20(1): 120-122. Chinese.
341	2015	456	Wang JF, Wang FX, Zheng YY, Ma GY, Zhou HY, Kan YL. Guiding significance of respiratory virus specific IgM in children with respiratory tract infection. Chin J Immunol 2015; 31(2): 257-260. Chinese.
225	2014	457	Lin S, Wang XX, Liu J. Clinical significance of respiratory viral profiling for detection of upper respiratory tract diseases. J Front Med 2014; 000(19): 385-386. Chinese.
688	2018	458	Chen W. Epidemiological Status Analysis of Respiratory Adenovirus Infection and Prevention and Control Strategies [dissertation]. Beijing (BJ): Academy of Military Sciences; 2018.
127	2013	459	Dan YM, Zhou H, Yang F, Wan HY. Laboratory testing for antibodies to atypical respiratory pathogens and pathogenic analysis. Int J Lab Med 2013; 34(17): 2297-2299. Chinese.
226	2014	460	Lu AT, Hai Yan, Yue Hua Wang WR. Analysis of respiratory adenovirus infection in Hohhot. Chin J Health Lab Tech 2014; 24(12): 1785-1787. Chinese.
53	2012	461	Lu AT, Hai Y, Yue H, Wang WR. Study on the viral etiology of the acute respiratory infections in Hohhot. Chin J Health Lab Tech 2012; 24(12): 1785-1787. Chinese.
576	2017	462	Zhang MQ, Li Q. Clinical application of the combination of IX tests for respiratory tract infection pathogens and sputum culture. Electron J Clin Med Literature 2017; 4(77): 15074-15075. Chinese.
20	2011	463	Sun Y. ﻿Study on viral pathogen of respiratory infection of hospitalized patients from Harbin area. ﻿J Harbin Med Univ 2011; 46(2): 124-127. Chinese.
342	2015	464	Sha YZ, Liu W, Xu AM, Li YD, Peng HM. Analysis of IgM antibody test results for respiratory tract infection pathogens in children in Kashgar. Clin Res 2015; 23(12): 57-58. Chinese.
128	2013	465	Wang Q, Ou WL, Song XD, Wei H, Meng W, Zhang M. Study on detection of IgM antibodies of IX types of respiratory pathogen infection in children with asthmatic diseases. China Med Herald 2013; 10(23): 46-48. Chinese.
54	2012	466	Li CZ, Rao JJ, Wang R, Sun H, Ai HW. Analysis of non-bacterial respiratory pathogen infection in children with asthmatic diseases. Chin J Contemp Pediatr 2012; 14(11): 834-837. Chinese.
227	2014	467	Yu XH, Zhang Y, Chang HM, Shu HW, Xue C, Qiu YB, et al. Andlysis on epidemiological characteristics of children with acute viral tonsillitis in Chongzhou city. Pract J Clin Med 2014; 11(6): 72-74. Chinese.
886	2020	468	Zhang BH, Zhang L, Yang SC, Zhou J. Analysis on investigation results of IgM antibodies in 9 respiratory pathogens in pingshan district. Chin Med & Pharm 2020; 9: 185-188. Chinese.
482	2016	469	Zhou H. The characteristics of hospitalized children with non mixed infection of bacterial pathogens of acute respiratory tract infection pathogen based. Int J Respiration 2016; 36(20): 1548-1554. Chinese.
777	2019	470	Fan XC, Han ZG, Xue N, Gao F. Clinical Analysis of Multiplex PCR Technique for Detecting Respiratory Virus in Children with Throat Swabs. J Med Inform 2019; 32(12): 119-122. Chinese.
343	2015	471	Wang YY, Shi WF, Ji Y. The Multiple Real-time Quantitative PCR Assay for the Detection of Nine Common Respiratory Pathogens. Labeled Immunoassays & Clin Med 2015; 22(11): 1160-1164. Chinese.
689	2018	472	Wu Y, Gao JX, Zhuang P, Li DX, Liu CC, Shu GL, et al. Application of multiplex nested PCR technology for identification and genetyping for adenovirus in a fever outbreak in Changping district. Jiangsu J Prev Med 2018; 29(2): 124-127. Chinese.
778	2019	473	Zhao Y, Wang ZJ, Peng C. Application analysis of multiple nucleic acid detection in etiological diagnosis of children with lower respiratory tract infection. Chin J Birth Health & Heredity 2019; 27(15): 1405-1408. Chinese.
55	2012	474	Liu Y, Hou F. Viral etiological analysis of children with acute lower respiratory tract infection in Datong area. Chin J Clin Rational Drug Use 2012; 5(17): 19-21. Chinese.
344	2015	475	Guo XY, Wang XJ, Chang J, Li YN. Diagnostic study on the pathogens of acute respiratory tract infections in children in Daqing. Matern & Child Health Care China 2015; 30(17): 2750-2752. Chinese.
56	2012	476	Chen ZW. Detection the antibody of respiratory pathogen with infantile pneumonia in Dali area [dissertation]. Yunnan (YN): Dali University; 2012. Chinese.
345	2015	477	Wang D, Yang J, Wang B, Pan LJ, Xiang HJ, Zheng L, et al. Etiological analysis of children with respiratory tract viral infection in Dazu district. Lab Med & Clin 2015; 12(10): 1364-1366. Chinese.
483	2016	478	Huang J, Wang Q, Li LJ. Nvestigation on the pathogens in hospitalized children with acute respiratory infection. Chin J Microecol 2016; 28(12): 1446-1449. Chinese.
57	2012	479	Wang W, Lin SX, Li SY, Zhang H, Huang JF. Analysis of viral pathogen detection of acute respiratory infections in children in Tianjin. Tianjin Med J 2012; 40(6): 625-627. Chinese.
129	2013	480	Zou M, Guo LR, Su X, Kong M, Li XY, Dong XC. Viral etiology in children with an acute upper respiratory infection in Tianjin. J Pathog Bio 2013; 8(10): 924-926+930. Chinese.
346	2015	481	Dong XC, Li L, Xu WT. Changing trend of influenza-like ilnes cases among children in Tianjin City and grey corelation analysis of its asociation with respiratory viral pathogens. Pract Prev Med 2015; 22(12): 1424-1426. Chinese.
130	2013	482	Dong XC, Li L, Li JM, Xu WT, Zhang Y, Kong M. Characterization of viral pathogens in different types of febrile respiratory syndrome samples in Tianjin. South Chin J Prev Med 2013; 39(3): 43-46. Chinese.
779	2019	483	Na R, Zhang JY, Si P, Shen YM. Prevalence of common non-bacterial pathogens infection among hospitalized children with acute respiratory infection in Tianjin and its relationship with air quality. J Environ & Health 2019; 36(11): 898-901. Chinese.
58	2012	484	Ren BZ, Zhang JM, Guo ZX, Wang NC, Zhao R, Zhang FF, et al. Viral pathogenic spectrum of acute respiratory infection in Taiyuan. Chin Remedies & Clin 2012; 12(6): 708-711. Chinese.
577	2017	485	Sun Y. The study of viral pathogen and pulmonary function in infants with bronchiolitis [dissertation]. Jiangsu (JS): Soochow University; 2017.
228	2014	486	Jiang FR, Yang C, Yu FL, Li JZ, Xu W. Analysis of the detection of respiratory tract infections in infants and children. World Health Digest 2014; 000(5): 152-152,153. Chinese.
780	2019	487	Lian PQ, An N, Zheng P, Ceng ZY. Analysis of the correlation between asthmatic and respiratory viral infections in infants. Chin Modern Med 2019; 26(10): 107-109. Chinese.
690	2018	488	Shen WN. Analysis of the causes of infant wheezing [dissertation]. Shanxi (SX): Xi’an Medical University; 2018.
887	2020	489	Zhang N, Yuan BL, Xiong W. Pathogens predisposing to recurrent wheezing syndrome in young children. Academic J Guangzhou Med Coll 2020; 48(4): 40-43. Chinese.
229	2014	490	Zhang BQ, Li XM, Shao Y, Fan CP. Detection and Analysis of the Virus in Young Children with Acute Lower Respiratory Tract Infection. J Med Theory & Pract 2014; 27(17): 2261-2262. Chinese.
131	2013	491	Wang XY, Chen HY, Liu WJ. Viral etiology analysis of acute lower respiratory infections in infants. China Health Industry 2013; 10(13): 61-62. Chinese.
347	2015	492	Li XP. Study on the pathogenesis of infantile capillary bronchitis virus. J Clin Med in Pract 2015; 18(13): 163-165. Chinese.
59	2012	493	Jin H. Etiology and clinical manifestation studies on infantile viral pneumonia [dissertation]. Jilin (JL): Jilin University; 2012. Chinese.
578	2017	494	Ding YX, Xie H. Study on the common viruses and clinical characteristics of viral pneumonia in infants and children. Med Forum 2017; 21(5): 594-595. Chinese.
21	2011	495	Zhao MQ, Lian GW, Zhu B, Chen Y, Lin T. Study on etiology and lymphocyte subsets in infant with viral pneumonia. Chin J Nosocomiol 2011; 21(12): 2398-2400. Chinese.
781	2019	496	Li Z, Li P, Yuan WJ, Qiu Y, Wu W, Chen J. Epidemiological analysis of respiratory tract viruses among hospitalized children in Xiaogan city of China. Chin J Viral Dis 2019; 9(22): 154-157. Chinese.
230	2014	497	Zhu XY. Acute exacerbation of seasonal bronchial asthma and respiratory tract with non-bacterial pathogen infections. Chin J Nosocomiol 2014; 23(1): 46-47. Chinese.
484	2016	498	Kuang ZW. Analysis of the types of respiratory infection and the distribution of pathogens in preschool children. Henan Med Res 2016; 25(9): 1556-1557. Chinese.
888	2020	499	Zhang XY. Trends in the prevalence of pathogens of respiratory infections in preschool children. Chin J Public Health Eng 2020; 19(5): 64-66. Chinese.
485	2016	500	Wang D, Jing FL. Study on the association between wheezing disorders and common respiratory viruses in preschool children. Matern & Child Health Care China 2016; 31(20): 4168-4170. Chinese.
782	2019	501	Luo LM, Wang J, Dai CM, Deng Q, Xie XF. Epidemiological characteristics of 8 respiratory pathogens in children with preschool respiratory infection. China Trop Med 2019; 19(2): 1188-1190. Chinese.
60	2012	502	Meng QY, Li L, Mei M, Wu XH, Yang S, Li HL. Pathogenetic analysis of 171 children with lower respiratory tract infections. Heilongjiang Med & Pharm 2012; 35(2): 107. Chinese.
889	2020	503	Du YZ. Analysis of the results of pathogen testing in 1830 patients with respiratory tract infections. Contemp Med Forum 2020; 18(1): 184-185. Chinese.
348	2015	504	Niu XB, Li YW. Analysis of the IgM test results of nine respiratory tract infection pathogens in children. Chin J Health Lab Tech 2015; 25(4): 520-521. Chinese.
132	2013	505	Zhang DG, Yang L, Yuan Y. Virus detection and clinical analysis of 451 cases of paediatric lower respiratory tract infections. Guid China Med 2013; 11(25): 487-488. Chinese.
22	2011	506	Liang DD. Immune pathological mechanism of human bocavirus in acute respiratory tract infection in children [dissertation]. Shandong (SD):Shantou University; 2011. Chinese.
133	2013	507	Huang XQ. Detection and analysis of multiple pathogens in paediatric respiratory tract infections. Int J Lab Med 2013; 34(22): 3078-3079. Chinese.
890	2020	508	Tan MK, Shi YL. Results and mechanisms of detection of IgM antibodies to IX pathogens in paediatric patients with respiratory tract infections. J Front Med 2020; 10(7): 90-91. Chinese.
691	2018	509	Li HM. Epidemiological Characteristics of Mixed Infection in Children with LowerRsepiratory Tract Infection Caused by Virus [dissertation]. Jiangsu (JS): Nanjing Medical University; 2018.
61	2012	510	Liu XG, Li YR, Sun XR, Lei LX, Zhang XF. Analysis of viral detection and clinical characteristics of 961 cases of acute lower respiratory tract infection in children. Shaanxi Med J 2012; 41(9): 1132-1134. Chinese.
134	2013	511	Long N. Detection and clinical analysis of pathogens in acute lower respiratory tract infections in children. Guid China Med 2013; 11(24): 132-133. Chinese.
349	2015	512	Zhu YJ, Bao YG, Wang XM, Wang KX, Dan XY. ClimcM epidemiologic features of acute lower respiratory virus infections in children. Int J Epidemiol & Infect Dis 2015; 42(3): 170-173. Chinese.
692	2018	513	Chen HJ. Infection and distribution features of nine pathogens of acute respiratory tract infection in children. Guangxi Med J 2018; 40(11): 1185-1188,1199. Chinese.
579	2017	514	Xie HJ, Li Z. Detection and analysis of virus antigen in 3309 cases children with acute respiratory tract infection. J Hunan Normal Univ (Med Science) 2017; 14(1): 52-55. Chinese.
891	2020	515	Sun B. Detection of Common Respiratory Viruses in Children With Acute Respiratory Tract Infections. Chin Health Standard Management 2020; 11(2): 108-111.. Chinese.
350	2015	516	Xue C, Chang HM, Shu HW, et al. Analysis on IgM antibody test results of non-bacterial pathogens in children acute tonsilitis. Lab Med & Clin 2015; 12(19): 2929-2930. Chinese.
486	2016	517	Mai A, Luo YS, Zhong GY, et al. Respiratory Pathogens Screening and Clinical Characteristics Analysis for Pediatric Acute Rhinosinusitis Patients. World J Complex Med 2016; 2(3): 24-33. Chinese.
783	2019	518	Hao OM, Wang XH, Wang XF, Zhao X, Liu YF, Zhang T. Analysis on Pathogens in Viral Pneumonia and Clinical Features in 1020 Cases. Liaoning J Tradit Chin Med 2019; 46(12): 1569-1572. Chinese.
580	2017	519	Ni JF, Huang GJ, Pang BD, Tian QL. A study on the pathogenesis and cellular immune function of pediatric community-acquired pneumonia virus. J Clin Pulmonary Med 2017; 22(6): 1131-1133. Chinese.
892	2020	520	Tao S. Detection characteristics and epidemiological trend analysis of different pathogenic antigens and IgM antibodies in children with severe pneumonia. J Mol Diagnosis & Therapy 2020; 12(5): 492-496. Chinese.
9	2010	521	Xu J, Li DY, Zheng MZ. Study on the microbiological etiology of non-bacterial pneumonia in children. J Pathog Bio 2010; 5(9): 721-722. Chinese.
231	2014	522	Yin YH, Chen JG, Chen Q, Shao XM, Liu M. Observations on the viral origin of community-acquired respiratory infections in small infants. Chin J Aerospace Med 2014; 25(7): 965-966. Chinese.
784	2019	523	Cui CJ, Liu YQ, Tian WJ, Xu R, Liu CM, Qiu S, et al. Epidemiologic analysis of respiratory tract related pathogen infection in Shandong from 2016 to 2018. Int J Lab Med 2019; 40(8): 2336-2339. Chinese.
581	2017	524	Wu JL, Liu T, Zhang SY, Song SX, Sun L, Li Z. Investigation on an adenovirus outbreak in a middle school of Shandong. Chin J Health Lab Tech 2017; 27(1): 129-130+134. Chinese.
135	2013	525	Ou YDY. Pathogenetic analysis of community-acquired pneumonia in hospitalized children in selected areas of Yueyang. Clin Focus 2013; 28(11): 1267-1269. Chinese.
136	2013	526	Li L, Wang YY, Shi WF, Ji Y. Epidemiological analysis of respiratory tract infection pathogens in children in Changzhou area. Chin J Clin Lab Sci 2013; 31(3): 233-234. Chinese.
137	2013	527	Ji Y, Wang YY, Shi WF, Shen L. An epidemiological study of pathogens in children with acute respiratory infection of Changzhou region. Lab Med 2013; 28(7): 599-601. Chinese.
62	2012	528	Liu DB, Cao YL. Etiological analysis on children′s respiratory tract viral infection. Lab Med & Clin 2012; 9(18): 2286-2287. Chinese.
351	2015	529	Pei YF, Yin J. Experimental study on the pathogens of pediatric respiratory tract infections in Pingdingshan area. J Community Med 2015; 13(8): 87-88. Chinese.
693	2018	530	Li DX, Yang HX, Yuan CL, et al. Analysis of the results of 55 240 children for detection of seven respiratory viruses in Guangdong Zhongshan district. Int J Lab Med 2018; 39(13): 1597-1601. Chinese.
582	2017	531	He CH, Ceng XX, Li DF. Etiological study of respiratory tract infections in children from Heyuan of Guangdong. Chin J Health Lab Tech 2017; 27(6): 896-898. Chinese.
893	2020	532	Luo JX, Zou HS, Zhu SF, Hu XN, Long H. Analysis of the Results for Detection of Children with Respiratory Infection of Three Viral RNA in Guangdong Qingyuan District. J Modern Lab Med 2020; 35(4): 132-134,160. Chinese.
894	2020	533	Li YZ, Zhang L, Yao SH, Li L, Su KH. Analysis of 6892 cases of acute respiratory tract infection virus antigen detection in Guangdong Province. Lab Med & Clin 2020; 17(2): 2872-2874. Chinese.
232	2014	534	Rong JY, Wang GL. Viral pathogenic analysis of children hospitalized with acute respiratory tract infections in Zhongshan, Guangdong Province, during winter and spring of 2011-2012. Chi & Foreign Med Treatment,2014,33(03):126-127.
138	2013	535	Chen ZC, Hu B, Li M, Ding L. Investigation on 269 patients with community - acquired pneumonia in Guangzhou. Chin J Health Lab Tech 2013; 23(10): 2365-2367+2373. Chinese.
895	2020	536	Hu T, Chen AA, Ceng W, Li Y. Etiological analysis of common respiratory tract infections in children in Guangzhou in 2018. Int Med & Health Guid News 2020; 26(19): 1927-1930. Chinese.
938	2021	537	Liu SN, Hou TY, Liao JF, et al. Analysis on detect results of RNA of respiratory tract pathogens in 2460 patients with respiratory tract infections from Guangzhou. Chin J Lab Diagnosis 2021; 25(4): 1-4. Chinese.
694	2018	538	Lai KF, Lian JF, Chen LQ, Lin Z, Ou YK. Analysis of the results of 9 respiratory pathogens in 12,359 children with acute respiratory tract infection in Guangzhou. Matern & Child Health Care China 2018; 33(13): 2996-2999. Chinese.
583	2017	539	Qin S, Lian LT, Wang WL, et al. Detection and clinical features analysis of atypical pathogens, respiratory virus in elderly patients with lower respiratory tract infection inGuangzhou. China Med Herald 2017; 14(13): 120-123. Chinese.
487	2016	540	You JY. Epidemiology and clinical characterization of respiratory virus infevtions in adult patients of guangzhou. Sun Yat-sen University; 2016.
584	2017	541	Cai Y, Chen DH, Liu WK, Wang Q, Chen XW, Zhou R. Viral Spectrum of Hospitalized Children with Acute Respiratory Tract Infection in Guangzhou. Med Innov China 2017; 14(21): 19-22. Chinese.
488	2016	542	Han N, Kuang L, Zhu B, Wang CB, Zhao MQ. Etiology of respiratory tract infections in children in Guangzhou district. Chin J Nosocomiol 2016; 26(5): 1135-1137. Chinese.
10	2010	543	Yang ZF, Zhan YQ, Wang YT, Mo ZY, Chen JX, Chen CR, et al. A pathogenic and clinical study of 882 cases of adult inflHenza--like illness in Guangzhou . Chin J Tuberculosis & Respiratory Dis 2010; 33(10): 742-745. Chinese.
896	2020	544	Zhai LM, Wang BY, Chu LW, Zhao LC. Study on the Results of Nine Respiratory Tract Pathogens Infection in Children in Guilin, Guangxi. J Modern Lab Med 2020; 35(13): 147-150. Chinese.
897	2020	545	Peng Y. Application of Q-PCR and sequencing to analysis the virology and clinical characteristics of children with respiratory adenovirus infections [dissertation]. Hunan (HN): University of South China; 2020.
695	2018	546	Cheng LL. Application of multiple real-time fluorescence PCR in the detection of common viruses in children with acute respiratory infection [dissertation]. Henan (HN): Zhengzhou University; 2018.
585	2017	547	Zhai KQ, Zhang LN, Li ML, Qiao K. Analysis of pathogen detection results of children with acute respiratory virus infection in Kaifeng area. J Clin Pulmonary Med 2017; 22(11): 1975-1978. Chinese.
352	2015	548	Zhang DH. Pathogenetic investigation of 527 cases of lower respiratory tract infections in infants and children in Kaifeng. J Community Med 2015; 13(11): 3-4. Chinese.
898	2020	549	Zou L, Tong L, Zhang C, Zhen BJ, Xi L, Yang YN, et al. Genetic characteristics of human adenovirus 4a causing an epidemic of febrile illness. Dis Surveil 2020; 35: 456-459. Chinese.
139	2013	550	Fu JJ, Ke JW, Li H, Huang R, Liu ZQ, Duan R. Analysis of common viruses causing acute lower respiratory tract infections in children. Chin J Nosocomiol 2013; 23(15): 3689-3691. Chinese.
489	2016	551	Mai A, Luo YS, Zhong GY, Wei FY, Chen DH, Wei XP, et al. Analysis of the spectrum of respiratory viruses causing acute fever in children. Guangdong Med J 2016; 37(4): 544-546. Chinese.
353	2015	552	You L, Liao J, Wang YL, Wu WW, Wang BA, Liu TJ, et al. Analysis of Respiratory Viruses in 295 Hospitalized Children of Pengzhou. J Chengdu Med Coll 2015; 10(5): 582-584,587. Chinese.
233	2014	553	Tong J. Characteristics of adenovirus infection in acute respiratory tract infections in children in Xuzhou. The Seventh National Epidemiology Conference and the Seventh General Meeting of the Epidemiology Branch of the Chinese Society of Preventive Medicine and the Editorial Committee of the Chinese Journal of Epidemiology of the Chinese Medical Association; Nanjing; 2014.
490	2016	554	Zhou Q, Sun CW, Bi J. Investigation of an outbreak of acute respiratory infection caused by adenovirus in a primary school in Xuzhou. Jiangsu J Prev Med 2016; 27(5): 586-587. Chinese.
11	2010	555	Luo Y, Li JQ, Zheng DW, Yang ZF. Analysis of the viral pathogenesis and clinical features of acute upper respiratory tract infections. Chin Med Modren Diatance Education Chin 2010; 8(17): 178-181. Chinese.
696	2018	556	Yang Q, Ma HL, Chen J. Viral etiological analysis of hospitalized children with acute lower respiratory tract infection. Hainan Med J 2018; 29(13): 1818-1820. Chinese.
697	2018	557	Huang YT, Cai XS, Zhu YB. Analysis of viral etiology in hospitalized children with acute lower respiratory tract infection. Guangzhou Med J 2018; 49(3): 62-64. Chinese.
491	2016	558	Jiao AP. Pathogenologic Detection Analysis of Acute Lower Respiratory Infections and Asthma Exacerbations in Hospitalized Children. J Pediatric Pharm 2016; 22(8): 22-25. Chinese.
586	2017	559	Dan SQ, Xia KJ, Gan DM, Hua LL, Huang J. Prevalence of human coronavirus infection in children with acute lower respiratory tract infection. Chin J Nosocomiol 2017; 27(12): 2813-2816. Chinese.
354	2015	560	Fu Z, Wan LY, Xu YS, Guo W, Zheng YJ. Pathogenic analysis of acute lower respiratory infections and its correlation with asthma exacerbations. Tianjin Med J 2015; 43(5): 508-510. Chinese.
587	2017	561	Liu XX. Pathogenetic analysis of children with acute lower respiratory tract infection and its relationship with asthma attacks. Heilongjiang Med J 2017; 30(5): 1097-1099. Chinese.
355	2015	562	Zhu LF, Gu DL. Analysis of test results for atypical pathogens in children with acute lower respiratory tract infections. Chin J Rural Medicine & Pharm 2015; 22(5): 67-68. Chinese.
63	2012	563	Ju HX, Zhou ZW, Zhu R, Tang QF. Viral etiology of hospitalized children with acute respiratory tract infection. J Jiangsu Univ(Med Edition) 2012; 22(6): 494-496. Chinese.
698	2018	564	Ma H, Shen YM, Si P, Peng L. Relationship between detection rate of antibodies of 9 types of atypical respiratory pathogens IgM in children with acute respiratory tract infection and air pollutants. Chin J Immunol 2018; 34(4): 576-582. Chinese.
699	2018	565	Xu J, Jie BJ, Cai QL. An analysis of eight common respiratory pethogens in children with acute respiratory infection. J Precision Med 2018; 33(6): 536-538. Chinese.
64	2012	566	Liu CY, Zhang H, Xie ZD, Zhao CS. Study of viral etiology of acute respiratory tract infection among pediatric outpatients in Beijing. Chin J Pract Pediatrics 2012; 27(8): 619-621. Chinese.
700	2018	567	Zhao YC, Li FF, Liu PS, Liu Y. Analysis of the viral pathogenetic characteristics of 1802 cases of children with acute respiratory tract infections. J Front Med 2018; 8(19): 144. Chinese.
899	2020	568	Lin ZB, Wang LY, Wu YY. Detection of IgM in Children with Acute Respiratory Infection and Its Significance for Clinical Treatment. Heilongjiang Med J 2020; 33(5): 695-697. Chinese.
356	2015	569	Yan HJ, Sheng J, Dong W, He DP, Huang QL, Shao J. Analysis of three common respiratory viruses detected in children with acute respiratory infections. Shandong Med J 2015; 55(2): 37-38. Chinese.
140	2013	570	Qian XJ, Shen H. Clinical analysis of respiratory tract virus detection results of childre with acute respiratoy infection. Jilin Med J 2013; 34(19): 3808-3809. Chinese.
357	2015	571	Li DM, Zhang S, Tao CF, Ceng SJ, Li YF, She SY. Retrospective analysis of nine pathogens infections in children with acute respiratory infection. Chin J Obstetrics & Gynecology & Pediatr 2015; 11(5): 625-628. Chinese.
785	2019	572	Chen X, Hu JY, Peng D, Huang JY, Deng YH. Analysis of the pathogenetic characteristics of children with acute respiratory tract infections. Chin Pract Med 2019; 14(19): 47-49. Chinese.
492	2016	573	Huang HF, Li DM, Hu XH, Huang Z. Analysis of IgM test results of atypical pathogens in children with acute respiratory tract infections. Int J Lab Med 2016; 37(2): 238-239. Chinese.
588	2017	574	Zhu LM, Luo HY, Liu JH, Zhou X, Zhu SM, Zhang Q. Analysis of atypical pathogen-specific IgM antibody test results in children with acute respiratory tract infections. Int J Lab Med 2017; 38(11): 1537-1539. Chinese.
358	2015	575	Li AH. Detection of common viruses in patients with acute respiratory tract infection. Acta Medicinae Sinica 2015; 28(5): 93-97. Chinese.
493	2016	576	Wang L. Characteristics and genetic evolution of adenovirus infection in a case of acute respiratory infection. Chin Health Care & Nutrition 2016; 26(2): 43-43,44. Chinese.
359	2015	577	Zhong GN. Pathogenetic analysis of acute respiratory tract infections. Heilongjiang Med J 2015; 28(2): 377-379. Chinese.
360	2015	578	He YF. The significance of combined detection of 9 IgM antibodies of pathogens in patients with respiratory tract infection in Huidong area. Int J Lab Med 2015; 000(8): 1098-1099. Chinese.
494	2016	579	Ceng T, Luo HY, Zhu LM. Analysis of the results of nine tests for IgM antibodies to respiratory tract infections in children in Huizhou. Med Lab Science & Clins 2016; 27(2): 89-90,84. Chinese.
900	2020	580	Yan CL. Investigation on the distribution of virus subtypes among children with acute lower respiratory tract infection in autumn and winter in Huizhou. Chin J Women & Children Health 2020; 11(3): 53-56. Chinese.
65	2012	581	Zhao Q, Sun B, Zhang XY, Wu Q, Huang CW, LU Y, et al. Viral etiology analysis of adult febrile respiratory syndrome in certain area. Int J Lab Med 2012; 33(16): 1968-1969,1971. Chinese.
589	2017	582	Zhang C, Shang XY, Shang XP, Li Y. Characteristics of viral pathogenic distribution in adults with respiratory tract infections. Mil Med Sci 2017; 41(4): 325-327. Chinese.
234	2014	583	Luo C. Fluorometric detection of respiratory tract infection virus in adults. World Health Digest 2014; 000(12): 20-21. Chinese.
495	2016	584	Wu HT, Ling M. Virus antigens analysis on acute lower respiratory infections in adult patients using direct immunoflurescence assay. Xinjiang Med J 2016; 46(2): 166-169. Chinese.
235	2014	585	Cao YW, Shang XY, Shang XP, Wang YW, Li Y. Pathogenesis of common viruses of acute respiratory infections in adults. Mil Med Sci 2014; 38(1): 74-76. Chinese.
12	2010	586	Zhan YQ. Viral aetiology and clinical characteristics of community-acquired pneumonia in adults [dissertation]. Guangzhou (GZ):Guangzhou Medical University; 2010. Chinese.
236	2014	587	Zhang LL. Epidemiological features of seven lower respiratory tract viral infections in children in Chengdu. Med Aesthetics & Cosmetology 2014; 23(5): 6-7. Chinese.
786	2019	588	Li H. Genomic characteristics of human adenovirus type 4 isolated from four provinces in china [dissertation]. Anhui (AH): Anhui University of Science and Technology; 2019.
590	2017	589	Jin Y, Liu Y, Ding YQ, Xu XQ. Viral pathogenesis of acute respiratory tract infections in hospitalized children in Yangzhou. Jilin Med J 2017; 38(9): 1707-1708. Chinese.
361	2015	590	Diao YQ, Jiang RH. Clinical analysis of respiratory viral infections in infants and children in Yangzhou area. Exp & Lab Med 2015; 33(4): 480-481. Chinese.
496	2016	591	Gu LQ, Liu XL, Zhao W, Zhou YF, Zhang L, Li GK, et al. Investigation and analysis of an outbreak of adenovirus 55 respiratory infection in Lhasa troops. Med J National Defending Forces Northwest China 2016; 26(11): 1350-1352. Chinese.
901	2020	592	Chen WY, Gan JX, Fu HM, Yang JW, Nie WS. Exploring the use of IX tests for respiratory pathogens in paediatric acute respiratory disease. Infec Int 2020; 9(4): 275-276. Chinese.
902	2020	593	Chen J, Zhang L, Wu SL. Epidemiological characteristics of common respiratory viruses in children during the COVID-19 epidemic. Clin Education General Practice 2020; 18(2): 820-822. Chinese.
903	2020	594	Li RK, Han YF, Ge T, Niu Y, Wei W, Wang H. Investigation on pathogens of patients with respiratory tract infection in Xinxiang area from 2011 to 2014. Clin Med 2020; 40(9): 1-5. Chinese.
237	2014	595	Mai HS, Ye X. Distribution of neonatal respiratory tract infection pathogens and drug resistance. J Clin Pulmonary Med 2014; 19(8): 1380-1382,1383. Chinese.
787	2019	596	Wang WJ, Yang Y. Primary analysis of the aetiology of community-acquired respiratory infections in neonates. Chin J Modern Drug Application 2019; 13: 47-49. Chinese.
701	2018	597	Zhang YC. Chamging trend of pathogens in community-acquired pneumonia in hospitalized children from 2012 to 2016 in a tertiary first-class hospital in Xinjiang [dissertation]. XInjiang (XJ): Xinjiang Medical University; 2018.
497	2016	598	Ma Y, Zhang FB, Ji P, Xia Y, Jia B, Hu JW, et al. Analyses of atypical pathogens in patients with respiratory tract infection in Urumqi. J Xinjiang Med Univ 2016; 39(1): 87-89. Chinese.
362	2015	599	Ge XL, Chen HM, Cheng JJ, Gao MZ, Guo Y. Pathogen analysis in 340 children with respiratory viruses’ infections in Wuxi. Int J Pathology & Clin Med 2015; 35(1): 31-35. Chinese.
363	2015	600	Zou XM, Lu Y. Epidemiological investigation of respiratory tract pathogens infection in Wuxi. Lab Med & Clin 2015; 12(z2): 30-32,33. Chinese.
591	2017	601	Yang JJ, Hu XC, Yan ZH. Pathogen Analysis in Children Under 6 Years of Age with Res- piratory Virus Infections in Wuxi. J Kunming Med Univ 2017; 38(3): 119-122. Chinese.
702	2018	602	Ge XL. The study of epidemiology of seven kinds of respiratoryviruses in Children in Wuxi and expression ofinflammatory factors in subjects with mixed infection [dissertation]. Jiangsu (JS): Soochow University; 2018.
788	2019	603	Liu WJ. Analysis of seven respiratory viruses in patients hospitalized with respiratory tract infections in Xunyi County. Health Horizon 2019; 000(11): 57,59. Chinese.
592	2017	604	He AL, He DW, Li SS, Liu YY, Zhu YF, Wang H. Analysis of etiological and clinical features of respiratory tract infections in children in Kunshan area. Chin J Health Lab Tech 2017; 27(9): 1334-1337. Chinese.
703	2018	605	Zhou F, Lin Y, Du Y, Li YB, Shi XF, Zou YD, et al. Detection of IgM antibodies in respiratory tract infections caused by 9 pathogens in children, Kunming City. Progress in Microbiology & Immunology 2018; 46(6): 46-49. Chinese.
23	2011	606	Zheng WJ. A study on etiology and clinical epidemiology of respiratory tract infection in children in Kunming area [dissertation]. Kunming (KM):Kunming Medical University; 2011. Chinese.
238	2014	607	Huang HP. Distribution of respiratory pathogens in the region. J Med Inform 2014; 27(7): 581-582. Chinese.
593	2017	608	Huang HF, Li DM, Tao CF, Zhang XH, Zhuo WY. Respiratory pathogen distribution characteristics in children with acute respiratory disease. Int J Lab Med 2017; 38(12): 1619-1621,1624. Chinese.
789	2019	609	Wu LJ, Chen MJ. Analysis of pathogen detection results of 2,337 cases of respiratory tract infections in Hangzhou area in 2017. Chin J Rural Medicine & Pharm 2019; 26(8): 56-57. Chinese.
904	2020	610	Yu QF. Clinical Analysis of Respiratory Tract Infection and Antibody Results of five Respiratory Pathogens in Fengjing Area. Smaaart Healthcare 2020; 6: 15-17. Chinese.
790	2019	611	Li L, He L. Analysis on the IgM Antibody to Pathogens Detected in 4 391 Cases of Child Respiratory Tract Infection in a Tertiary General Hospital. J Clin Transfusion & Lab Med 2019; 21(10): 616-619. Chinese.
498	2016	612	Wang LM, Ren AL, Zhao CM. Analysis of fever and other morbidity in new recruits at a military school, 2013-2015. People Mil Surg 2016; 59(10): 1011-1012. Chinese.
141	2013	613	Luo ZC, Tang QL, Chen F, Zhang D, Lu X. Significance of IgM antibody testing for nine pathogens of pediatric acute respiratory infections in a district. Guid China Med 2013; 11(4): 227-228. Chinese.
791	2019	614	Zhu KH, Jia CR, Liu SK. Epidemiological investigation, analysis and management of an adenovirus outbreak at a field station. J Prev Med Chin PLA 2019; 37(6): 198. Chinese.
939	2021	615	Zhao XC, Zhou YH, Pan YZ, Xu HS, Wu H. Investigation and analysis of an outbreak of adenovirus infection in a school. Jiangsu J Prev Med 2021; 32(1): 67-69. Chinese.
905	2020	616	Li YL, Wang M, Luo Y. Field epidemiology investigation of a human adenovirus outbreak with acute respiratory infection in a primary school. Modern Med J 2020; 48(14): 1396-1399. Chinese.
594	2017	617	Chen DN, Zhang WZ, Shi JX, Wu D, Zhang SJ. Investigation of an outbreak of adenovirus acute respiratory infection in a primary school. Capital J Public Health 2017; 11(6): 297-299. Chinese.
792	2019	618	Zhou ZM, Huang YW, Feng W. The management of an outbreak of respiratory infectious disease in a ministry and insights. J Prev Med Chin PLA 2019; 37(5): 197. Chinese.
793	2019	619	Ding CX, Ai YY, Han YF, Zhang JH, Wang CJ. Epidemiological analysis of a respiratory adenovirus outbreak in a ministry. J Prev Med Chin PLA 2019; 37(4): 7-8+11. Chinese.
906	2020	620	Hao YJ, Liu QB, Chen C, Liu B, Gu YY, Zhao GL, et al. Investigation and management of an outbreak of adenovirus infection in a ministry. J Prev Med Chin PLA 2020; 38(11): 100. Chinese.
704	2018	621	Qu GL, Li JG, Gu J, Hu YH, Jiang ZJ. Experience and reflections on the disinfection and disposal of an outbreak of adenovirus 55 in a ministry. Chin J DisInfec 2018; 35(9): 718-719. Chinese.
705	2018	622	Ma J, Yang CL, Guo JP, Zhou L, Gao DQ. Analysis of an outbreak of adenovirus infection in a ministry. Disaster Med & Rescue(Electron Edition) 2018; 7(1): 34-36. Chinese.
794	2019	623	Geng YP, Cui HP, Yin CQ, Bai ZY. Analysis of the results of IX tests for respiratory pathogens in 2051 patients at a hospital. Chin J Clin Patho 2019; 11(3): 200-202. Chinese.
142	2013	624	Liu JQ, Peng J, Gu M, Jiang ZM, Zhang YJ, Ji Q. Analysis on pathogens causing acute respiratory tract infection in Zhuzhou. Int J Lab Med 2013; 34(20): 2701-2702. Chinese.
143	2013	625	Dong JQ. Analysis of ADV IgM antibody and clinical character about human respiratory tract infection. Dalian (DL):Dalian Medical University; 2013.
66	2012	626	Li CZ, Rao JJ, Huang YG, Sun H, Ai HW. Analysis of non-bacterial pathogen IgM antibody testing in 12125 children with respiratory tract infection in Wuhan area. J Clin Pediatr 2012; 30(8): 749-752. Chinese.
499	2016	627	Xiong G, Qiao B, Wang M, Li Y. Epidemiological investigation of the detection of common pathogens causing respiratory tract infection in 22482 infants and young children in Wuhan area. China Med Herald 2016; 13(8): 51-54. Chinese.
595	2017	628	Xie YW, Xin Y. Etiology research in children with acute respiratory infection of Wuhan. J Clin Hematology 2017; 30(4): 287-289. Chinese.
795	2019	629	Wu ZG, Li ZQ, Gu J, Li Y. Detection of pathogens in children with acute respiratory infection in Wuhan region. Pract Prev Med 2019; 26(4): 133-137. Chinese.
67	2012	630	Ai HW, Sun H, Chen S, Yu XH. Research on etiology of acute respiratory tract infection in children from Wuhan during winter and spring. Chin J Nosocomiol 2012; 22(5): 1075-1077. Chinese.
907	2020	631	Liu R, Shen BZ, Zhang QY, Wu KL, Liu F, Zhu CL. Etiological analysis of respiratory tract infection in 12881 hospitalized children in Wuhan city. Med J Wuhan Univ 2020; 41(3): 791-795. Chinese.
596	2017	632	Wang R, Xiong SS, Ni WC, Bao XX, Bian JM. Detection and clinical characteristics analysis of human bocavirus in children for acute respiratory infection in Wuhan. Chin J Child Health Care 2017; 25(12): 1270-1273. Chinese.
500	2016	633	Chen K, Zheng W. Etiology and epidemiology of patients with respiratory diseases in Qingshan District, Wuhan. Chin Prev Med 2016; 17(6): 472-474. Chinese.
144	2013	634	Zhu SL, Feng LH. Winter in Wujin Region in Children with Acute Lower Respiratory Tract Infection of Viral Etiology Analysis. Chin & Foreign Med Res 2013; 11(22): 87-87,88. Chinese.
501	2016	635	Yang XQ. Pathogenetic analysis of community-acquired severe pneumonia in children in Yongzhou. World Clin Med 2016; 10(18): 137. Chinese.
796	2019	636	Chen XX. Analysis of viral infection status and clinical characteristics of pediatric lower respiratory tract infection cases in Chaonan Chaoyang District, Shantou, China. J Med Theory & Pract 2019; 32(2): 1583-1584. Chinese.
239	2014	637	Sheng KH. Pathogenetic analysis of common viruses of acute lower respiratory infection among the hospitalized children 0 to 7 years old in Nantong of Jiangsu. Chin J Primary Med & Pharm 2014; 21(11): 1607-1609+1762. Chinese.
597	2017	638	Cheng WG, Chen J, Liu Y, Zhu XL, Zhu J. Detection of multiple viral antigens in pediatric patients with respiratory infection in Yangzhou. J Clin Med in Pract 2017; 21(19): 87-90. Chinese.
598	2017	639	Zhang YN, Xiong Y, Gong T, et al. Molecular epidemiology analysis of Humen Adenovirus in Jiangxi Province from 2010 to 2014. Exp & Lab Med 2017; 35(5): 650-653. Chinese.
797	2019	640	Miao Y, Ma YP, Ruan Q. Etiological analysis of virus in children with respiratory tract infection during spring in Shenyang regions. Chin Pediatric Emergency Med 2019; 26(10): 288-292. Chinese.
240	2014	641	Lu Y, Shao QF, Chen Y, Qi Y. nvestigation on an outbreak of acute respiratory infection in Shenyang city. Modern Prev Med 2014; 41(19): 3600-3602. Chinese.
706	2018	642	Qi Y, Chen Y, Wang B, An XD, Lu Y, Li TB. Analysis of etiological and epidemioHcal characteristics of upper respiratory infection among preschool children in Shenyang. Int J Viro 2018; 25(5): 299-302. Chinese.
798	2019	643	Pan J, Liang Y, Wang JR, Wan LL, Li YX, Song GW, et al. The Analysis of Characteristics of Viral Etiology of Respiratory Tract Infections in Elderly Patients in Hebei Province. Labeled Immunoassays & Clin Med 2019; 26(4): 2058-2063. Chinese.
707	2018	644	Qiu FZ, Zhao MC, Li GX. Molecular epidemiological study of adenovirus causing acute respiratory infection in children in Hebei Province. Chin J Microbiol & Immunol 2018; 38(12): 902-907. Chinese.
908	2020	645	Zhou L, Ge SW. Epidemiological study of common pathogens in children with respiratory infection in Children Hospital of Hebei Province. Int J Pediatr 2020; 47(5): 578-583. Chinese.
909	2020	646	Zhao MC, Wu Y, Huang YB, et al. Study on the non-bacterial respiratory pathogens in children with severe pneumonia in Hebei province. Hebei Med J 2020; 42(8): 774-778. Chinese.
364	2015	647	Lin JS, Rao ZX, Shi ZM, Huang AQ, Lin CL, Fu QL. Epidemiological study of respiratory tract infection by different pathogens in Quanzhou during the year of 2013 and their correlation with climate parameters. Clin Lab J 2015; 4(3): 897-903. Chinese.
502	2016	648	Zheng JY, Zhang XH, Peng WL. Analysis of Viral Etiology of Respiratory Tract Infections in 16738 Cases Hospitalized Children in Quanzhou Area. J Med Theory & Pract 2016; 29(12): 1549-1551,1554. Chinese.
365	2015	649	Lin ZB, Li LQ, Chen QH, Zheng JY, Fu QL. Viral etiology investigation of children community acquired pneumonia in Quanzhou area. Chin Community Doctors 2015; 31(4): 102-103,105. Chinese.
503	2016	650	Li W. Study of virus etiology in children with acute lower respiratory tract infection. Shandong First Medical University; 2016.
708	2018	651	Li WJ. The investigation of epidemiological characteristics ，clinical features and mixed infection of adenovirus infection in Taian area [dissertation].SHandong (SD): Shandong First Medical University; 2018.
504	2016	652	Shu J, Chen YN, Liu XH, Jiang Y, Deng J. Pathogen analysis in children with acute respiratory tract infection in Luzhou region. Guangdong Med J 2016; 37(20): 3033-3036. Chinese.
68	2012	653	Ye T, Liu JB, Deng J, Dai BZ. Study on pathogens of children respiratory tract infection during winter-spring seasons in Luzhou area. J Modern Med & Health 2012; 28(24): 3687-3688,3690. Chinese.
505	2016	654	Liu T, Hou XX, Meng XF. Detection and analysis of pathogens of respiratory tract infections in Luoyang. Chin Pract Med 2016; 11(23): 25-26. Chinese.
241	2014	655	Li Z, Liu T, Zhang SY, Song SX, Wang YL, Wang LY, et al. Virals etiology of acute upper respiratory infection among children in Ji'nan city，Shandong province. Chin J Public Health 2014; 30(4): 520-523. Chinese.
506	2016	656	Zheng BR, Zhang BQ. Analysis of viral infection of respiratory tract in children with pneumonia in Ji′nan area in winter . Chin Pediatr Integr Tradit & West Med 2016; 8(2): 222-224. Chinese.
599	2017	657	Wang R, Li SJ, Yi B, Ni HX. Investigation on an adenovirus outbreak in Fenghua, Zhejiang Province. Int J Epidemiol & Infect Dis 2017; 44(3): 187-190. Chinese.
507	2016	658	Zhou L, Fu MC. Etiological characteristics of acute respiratory tract infections in children in southern Hainan. China Trop Med 2016; 16(7): 713-716. Chinese.
145	2013	659	Yu L, Zhang M, Li YH, Su XD. Etiological analysis of atypical pathogens in children in western region of Hainan. China Trop Med 2013; 13(12): 1520-1521,1524. Chinese.
242	2014	660	Wu X. Analysis on the detection results of pediatric respiratory pathogens in Haikou area [dissertation]. Hunan (HN): Central South University; 2014.
600	2017	661	Zhang YY. Etiology of acute respiratory tract infections in children in Huaian. Chin J Modern Med 2017; 27(23): 95-99. Chinese.
508	2016	662	Ran J, Pei YY, Shang JM, Wei FX. Analysis the levels of IgM antibodies against the nine kinds of common respiratory pathogens. J Trop Med 2016; 16(9): 1112-1114. Chinese.
366	2015	663	Cao K, Luo XJ, Cui XY, Yang FH, Ma DL. Analysis of pathogenic test results of children hospitalized with acute respiratory tract infections in Shenzhen. Lab Med & Clin 2015; 12(3): 380-382. Chinese.
601	2017	664	Gong H, Du JH, Gao LL, Li YF, Mai LW, Zhou B, et al. Nine pathogens IgM antibody detection of 5918 respiratory tract infections in Shenzhen city. Int J Lab Med 2017; 38(19): 2657-2659,2662. Chinese.
940	2021	665	Chi J, Zheng XC, Zhang YP, Li MJ, Xiao JH, Yu GQ. Epidemiology and pathogen study of an outbreak in clusters caused by human adenovirus type 4 in Shenzhen. China Trop Med 2021; 21(1): 169-172. Chinese.
146	2013	666	Wang HP, Zheng YJ, Deng JK, Wang WJ, Liu P, Wang L, et al. An analysis common viral pathogen of respiratory infection in hospitalized children in Shenzhen children's hospital. J Clin & Exp Med 2013; 12(21): 1722-1724. Chinese.
243	2014	667	Xin BQ, Lv ZP, Zhang R, Liuteng YZ, Wang X, Lu F, et al. The etiology research of human adenovirus type 4 in pediatric patients with acute respiratory infections in Shenzhen. J Trop Med 2014; 14(5): 582-584+588. Chinese.
509	2016	668	Shang ML, Liu HG, Hu LJ. Epidemiological characteristics of acute respiratory tract infections in children in Shenzhen. J Clin Pediatr 2016; 34(10): 796-797. Chinese.
910	2020	669	Li SF, Xu LH, Yan N. Analysis of the viral pathogenic profile of acute respiratory infections in Futian District, Shenzhen. Jiangsu J Prev Med 2020; 31(5): 317-318+321. Chinese.
69	2012	670	Xu DY, Xu FZ. Epidemiological analysis of an outbreak of acute upper respiratory adenovirus infection in Chun'an County. Chin Rural Health Service Administaration 2012; 32(10): 1061-1062. Chinese.
367	2015	671	Cao XY, Huang HX, Chen WQ, Luo KM. Serum epidemiological investigation of respiratory syncytial virus and adenovirus in children with acute respiratory tract infection. China Trop Med 2015; 15(2): 219-220+231. Chinese.
911	2020	672	Xie XS, Dai HF, Mi PM, Liao CY. Investigation on Pathogens of Community-acquired Pneumonia in Children in Qingyuan City and Correlation Analysis of Bacterial Resistance. Chin & Foreign Med Res 2020; 18(3): 68-70. Chinese.
510	2016	673	Chen FH, Yu JP, Chen S. Analysis of respiratory viral pathogen in children with asthmatic diseases in Wenling. Chin J Health Lab Tech 2016; 26(22): 3230-3232. Chinese.
24	2011	674	Wang FM, Luo YC, Zhu YY, Xu LD. A Study of Viral Etiology of Inpatients below 5 Years Old with Community Acquired Pneumonia in wenzhou. Prev Med 2011; 23(2): 17-19. Chinese.
799	2019	675	Zhang Y. Detection and clinical characteristics of common serotypes of respiratory tract adenovirus infection in children in Wenzhou area [dissertation]. Zhejiang (ZJ): Wenzhou Medical University; 2019.
368	2015	676	Chen H, Dong L. Results of surveillance of common viruses for acute respiratory infections in hospitalized children in Wenzhou. Prev Med 2015; 27(11): 1134-1135+1138. Chinese.
800	2019	677	Yang PF, Xiong JS, Yan QL, et al. Genetic characteristics of adenovirus from clustered human cases ocuring at a swimming pool. J Pathog Bio 2019; 14: 420-425. Chinese.
369	2015	678	Hong J, Li D. Epidemiological analysis on pathogens of respiratory tract infections in children in Hubei Province. Occup & Health 2015; 31(19): 2683-2686. Chinese.
25	2011	679	Wu ZG, Li Y, Zhu CL, Liu YY. Study on the pathogens of acute respiratory tract infections in children in Hubei. Chin J Nosocomiol 2011; 21(10): 2129-2131. Chinese.
244	2014	680	Peng Y, Xie YY, Zhong LL, Zhang B, Duan ZJ, Xie ZP. Study on Viral Pathogen in Hospitalized Children with Acute Lower Respiratory Tract Infection from 2011 to 2012 in Hunan Province. J Clin Res 2014; 31(4): 767-770. Chinese.
801	2019	681	Liu Q, Xie YY, Zhang B, Zhong LL, Yu T, Ceng SZ. Epidemiological survey of adenovirus pneumonia in children in Hunan region. Chin Pediatric Emergency Med 2019; 10: 752-757. Chinese.
370	2015	682	LI LP. Analysis of antibody detection of atypical respiratory pathogen infection in children in Hunan Province. The 12th Annual National Clinical Microbiology Conference of the Chinese Medical Association and the 11th Annual Global Chinese Conference on Clinical Microbiology and Infectious Diseases; Lanzhou; 2019.
602	2017	683	Zhang GC, Zhang J, Xiong DD. Study on the profiles of respiratory virus spectrum in 0—3 year aged infants in Binzhou from 20 15 to 2016. Chin J Pract Med 2017; 44(21): 29-31. Chinese.
245	2014	684	Chen XL, Liu AL, Zhou L, Wang XM, Zhang SX. Analysis of respiratory pathogens of wheezing diseases in children in Weifang. Chin J Birth Health & Heredity 2014; 22(5): 140-142. Chinese.
709	2018	685	Jiang HF, Li JL, Li L, Wang YY, Han WN. nalysis of respiratory viruses in children with acute respiratory tract infection in Weifang. Chin J Exp & Clin Virol 2018; 32(3): 272-276. Chinese.
147	2013	686	Wang YY, Li XL. Viral pathogenesis of lower respiratory tract infections in infants and children in Weifang area. Chin J Clin Res 2013; 26(8): 814-815. Chinese.
371	2015	687	Han LP, Duan QJ, Zhou QX. Clinical analysis of Mycoplasma pneumoniae leading to capilary bronchitis in Weifang. Qingdao Med J 2015; 47(5): 321-323. Chinese.
603	2017	688	Zhou XH, Zhao Y, Lin GY, Cai XY, Cai ZW, Lin CX, et al. Epidemiological and clinical analysis of children with respiratory tract infection of Adenovirus in Chaoshan area. Int J Respiration 2017; 37(10): 745-751. Chinese.
941	2021	689	Huang PP, Zou SQ, Xiao GF, Jia XY, Tao WJ, Dai QQ. Analysis of the virus etiology of 353 children with wheezing disease in Zhuhai area. J Mol Diagnosis & Therapy 2021; 13(2): 195-198. Chinese.
246	2014	690	Ou YJM, Liu JH, Yang HB. Etiology research of children with community-acquired pneumonia in Zhuhai . Modern Med J Chin 2014; 16(1): 54-57. Chinese.
511	2016	691	Chen JH, Yu DS, Liu DP, Gou FX, Wu HZ, Gao Q, et al. Outbreak of acute respiratory disease caused by of adenovirus type 7 in Kangxian，Gansu. Dis Surveil 2016; 31(7): 575-580. Chinese.
512	2016	692	Wang JY. Clinical value of biochip for detection of respiratory viruses in children. Shanxi Med J 2016; 45(3): 347-348. Chinese.
710	2018	693	Tang JY, Pang TF, Li XZ, Chen KR, Tang QL. The Auxiliary Diagnosis and Treatment of Respiratory Tract Infection in Children by Virus 8 Tests. Chin Med Record 2018; 19(11): 107-109. Chinese.
70	2012	694	Shi WY, Zhu WH, He ZG, Xu GZ, Li LP. Analysis of the pathogenetic characteristics of children with viral pneumonia. Med Inform 2012; 25(8): 1. Chinese.
372	2015	695	Fan RY, Fan CP, Pan JX, Chen LJ, Xiao ZB, Liu C. The Corelation Analysis betwen Virus Infection and Acute Asthmatic Atack in Children. J Med Theory & Pract 2015; 28(6): 701-703. Chinese.
912	2020	696	Liu HM, Yan LX, Ye QJ. Clinical value of viral antigen testing in acute respiratory tract infections in infants and children. Jilin Med J 2020; 41(22): 931-933. Chinese.
604	2017	697	Na YD. Detection and isolation of ARI virus pathogen in Panjin area [dissertation]. Guizhou (GZ): Guizhou Normal University; 2017.
373	2015	698	Feng H, Liu YL, Chen YM. Analysis of Mmultiple Viral Antigens in Pediatric Patients Detection Result by Direct Immunofluorescence Method. J Zhejiang Chin Med Univ 2015; 39(5): 348-350,351. Chinese.
247	2014	699	Zhang HX. Clinical application of direct immunofluorescence for the simultaneous detection of multiple respiratory virus antigens in children. J Med Inform 2014; 27(1): 188-189. Chinese.
374	2015	700	Zhu SX, Pan LH, Ceng CX, Ji LL. Application of direct immunofluorescence assay in the detection of multiple respiratory viral antigens. Chin J Health Lab Tech 2015; 25(14): 2307-2309. Chinese.
248	2014	701	Dai SH, Ren XY. Clinical significance of direct immunofluorescence for the pathogenetic detection of respiratory viral infections in children. Guid China Med 2014; 12(16): 147-148. Chinese.
71	2012	702	Wang K, Lu ZM, Zhou JB. Clinical value of direct immunofluorescence for the detection of respiratory viral infections in children. Chin J Medicinal Guide 2012; 14(2): 630-631. Chinese.
513	2016	703	Yang Q, Xi JO. Analysis of the results of the direct immunofluorescence method for the detection of respiratory virus antigens in children. Int J Lab Med 2016; 37(16): 2331-2332,2333. Chinese.
802	2019	704	Luo HY, He D, Luo RJ. Analysis of the Results of Detection of Respiratory Virus Antigen in Children by Direct Immunofluorescence. Modern Diagnosis & Treatment 2019; 30(4): 3703-3705. Chinese.
148	2013	705	Li JH. Rapid Detection Analysis of Multiple Respiratory Virus Antigens with Direct Immunofluorescence. Chin &Foreign Med Treat 2013; 32(22): 15-16. Chinese.
149	2013	706	Yu XW, Wang YN, Cheng BJ, Ma LD. Application of direct immunofluorescence method for viral antigen determination in the diagnosis of respiratory infectious diseases. Lab Med 2013; 28(1): 76-79. Chinese.
249	2014	707	Chen HL. Application of direct immunofluorescence method for viral antigen determination in the diagnosis of respiratory infectious diseases. Chin & Foreign Med Res 2014; 11(31): 53-53,54. Chinese.
514	2016	708	Wang SE. Viral etiology of acute lower respiratory tract infection in hospitalized children in shijiazhuang area. Hebei Medical University; 2016.
711	2018	709	Shuai JF, Huang KL, Liu JH, Niu B, Lu SK, Ge SW, et al. Analysis of the epidemiological characteristics of adenovirus in children hospitalized with respiratory tract infections in Shijiazhuang. J Chin Physician 2018; 20(12): 1849-1851. Chinese.
605	2017	710	Li Y, Han GY, Liu YF, Liu LF, Li Q, Qi SX. Detection results of respiratory tract viruses among hospitalized children in Shijiazhuang area in summer and autumn. Chin J Viral Dis 2017; 7(1): 18-22. Chinese.
606	2017	711	Li Y, Han GY, Liu YF, Liu LF, Li Q, Qi SX. Analysis of respiratory viruses in hospitalized children in autumn and winter in Shijiazhuang city of China. Pract Prev Med 2017; 24(4): 423-424,488. Chinese.
515	2016	712	An CP, Liang Y, Li ZF, Yang WW, Li LX. Analysis of spectrum of respiratory pathogens in shijiazhuang during 2014 to 2015. Labeled Immunoassays & Clin Med 2016; 23(7): 737-740. Chinese.
607	2017	713	Yang CJ, Cui J, Zhou LX, Huo LJ, Tie YQ. Analysis of IgM antibody against pathogens causing respiratory tract infection in children in Shijiazhuang. Chin J Microecol 2017; 29(11): 1326-1329. Chinese.
608	2017	714	Dong S, Liu R, He Q. Study of the significance of combined lgM antibody tests for respiratory pathogens in respiratory tract infections. World Latest Med Inform 2017; 17(57): 133+136. Chinese.
375	2015	715	Zhang YP, Niu DS, Xu JH, Zhang YH, Zhao YH, Zhang J. Epidemiological analysis of respiratory secretions and serum pathogenicity of children hospitalized with community-acquired pneumonia and cases. J Ningxia Med Univ 2015; 37(8): 931-933,937. Chinese.
150	2013	716	Chen ZC, Pu R, Huang JH, Wang YN. The epidemiologic and clinical features of atypical pathogens in patients with community-acquired pneumonia. Chin J Microecol 2013; 24(10): 927-930. Chinese.
250	2014	717	Jiang L, Ou QS, Chen J. Analysis of pathogen detection results of 4060 patients with respiratory tract infections in Fuzhou area. Lab Med & Clin 2014; 11(4): 483-484. Chinese.
803	2019	718	Zhang ZL, Chen FJ. Analysis of Atypical Pathogens in Children with Respiratory Tract Infection in Fuzhou Region. Chin &Foreign Med Treat 2019; 38(21): 5-7. Chinese.
804	2019	719	Zhu CH, Liu XH, Liu J, Liu XF. Analysis of pathogens detected in 2408 cases of respiratory tract infections in children in Ningde, Fujian. Exp & Lab Med 2019; 37(33): 731-733. Chinese.
516	2016	720	Liu YL, He FP, Xiao Y, Ma ZZ, Xiao J, Yang YT. Detection and clinical significance of viral pathogenesis of acute lower respiratory tract infection in children in northern Guangdong. Shenzhen J Integr Tradit Chin & West Med 2016; 26(10): 38-39. Chinese.
72	2012	721	Li XJ, Tian HF, Xu BH, Zhao D, Pan Z, Jiang RP. Gene characteristics and serotype of adenovirus strains in an outbreak through a municipal swimming pool. J Environ & Health 2012; 29(11): 1035-1038. Chinese.
376	2015	722	Chen KP, Gao TL, Li Y, Shi Y, Yang CK, Li L. Detection of IgM of pathogens causing respiratory tract infection in elderly people. Chin J Gerontology 2015; 35(17): 4911-4913. Chinese.
377	2015	723	Cheng Y, Xue XJ. Infections of nine respiratory tract pathogens in elderly patients. Pract Geriatrics 2015; 29(5): 409-411. Chinese.
378	2015	724	Liu XH, Chen HG. Analysis of the results of IgM antibody tests for respiratory atypical pathogens in elderly patients with respiratory diseases. Lab Med & Clin 2015; 12(2): 209-210,212. Chinese.
251	2014	725	Shang MF. Clinical trial study of combined detection of IgM antibodies to IX pathogens in paediatric respiratory tract infections. Heilongjiang Med J 2014; 38(6): 632-633. Chinese.
517	2016	726	Li NX. The significance of combined detection of pathogen antibody and inflammatory markers in children with respiratory tract infections. Zhengzhou University; 2016.
379	2015	727	Liang LX, Cai JM, Wu XW. Epidemiological feature of 9 kinds pathogens in 4958 cases with respiratory tract infection in Zhaoqing city. China Trop Med 2015; 15(6): 711-713. Chinese.
913	2020	728	Zhuang XR, Hua J, Kong LJ, Shen XF. The role of Mycoplasma pneumoniae in children with community-acquired pneumonia. Chin J Postgraduates Med 2020; 43(4): 1093-1096. Chinese.
252	2014	729	Gong CM, Zhang T, Qu L, Hu HT, Liu HP. Epidemiological investigation of an outbreak of acute respiratory infection caused by adenovirus type 7. Med J National Defending Forces Northwest China 2014; 24(5): 497-499. Chinese.
253	2014	730	Jiang ZQ, Duan J, Chen SH, Li RF. Analysis on epidemiological and clinical features in 306 patients with infection of adenovirus type 7. Clin J Med ficers 2014; 42(6): 565-567. Chinese.
805	2019	731	Zhao HY, Gao LH, Ren XR, Sun Y, Cai WT, He WH, et al. Clinical analysis of 241 cases of respiratory diseases in an epidemic of adenovirus type 7 aggregation outbreak. J Prev Med Chin PLA 2019; 37(4): 4-6. Chinese.
380	2015	732	Li HM, Guo QY, Pu XH, Zhang B, Song ZJ. Clinical characteristics and strategies of treatment for outbreak of respiratory tract infection caused by adenovirus type 7. J Internal Intensive Med 2015; 21(3): 183-185. Chinese.
73	2012	733	Tu B, Xie YX, Nie WM, Zhang X, Xu Z, Li FY, et al. Clinical features of an outbreak of respiratory tract infection caused by adenovirus type 55. The 4th National Conference on Integrated Chinese and Western Medicine Infectious Diseases; Shanghai; 2012. Chinese.
914	2020	734	Dong XC, Zhou PH, Li L. Analysis of the epidemiological characteristics of the outbreak of influenza-like cases caused by adenovirus in schools in Tianjin. Chin J School Health 2020; 41(12): 1571-1573. Chinese.
712	2018	735	Zhu WW, Wu WW, Sun CW, Bi J, Du YG, Tong J. Analysis of two outbreaks of respiratory infection caused by adenovirus. Chin J Exp & Clin Virol 2018; 32(3): 289-291. Chinese.
942	2021	736	Song LX, Ceng HW. Analysis of common viral infection in patients with respiratory tract infection in Zigong Fourth People's Hospital from 2016 to 2019. Pract J Clin Med 2021; 18(2): 126-129. Chinese.
151	2013	737	Jiang YW, Hua J, Wu J, Wang D, Li Y, Ding YF, et al. Study of disease burden of severe acute respiratory infection （SARI）in children under 5 years admitted to the children‘s hospital at Suzhou. Fudan Univ J Med Sci 2013; 40(4): 407-412. Chinese.
518	2016	738	Niu WS, Wei ZQ, Lu JF, Shen H. Analysis of respiratory viral infections in children in Wujiang, Suzhou. Int J Lab Med 2016; 37(23): 3360-3362. Chinese.
152	2013	739	Jiang YW. Viral etiology and clinical features of severe acute respiratory infection (SARI)in children under 5 years admit ted to the Children′s Hospital in Suzhou, China. Shanghai (SH): Fudan University; 2013. Chinese.
806	2019	740	Wang ZY. Etiology and risk factors of severe pneumonia in children in Sochow: an analysis of 1129 cases [dissertation]. Jiangsu (JS): Soochow University; 2019.
381	2015	741	Zhao XH, Wang YQ. Clinical features of human parainfluenza virus type 3( HPIV3) infection in Suzhou area. J Clin Pulmonary Med 2015; 20(12): 2214-2216. Chinese.
609	2017	742	He XP. Epidemiological characteristics and clinical research of human bocavirus with respiratory tract infection in hospitalized children in Suzhou area [dissertation]. Jiangsu (JS): Soochow University; 2017.
915	2020	743	Du PP. Epidemiological of respiratory adenovirus and clinical characteristics of adenovirus pneumonia in hospitalized children in Suzhou area [dissertation]. Jiangsu (JS): Soochow University; 2020.
382	2015	744	Hu J, Zhao K, Zhu T. Retrospective Study of viral Etiology of Acute Lower Respiratory Tract Infections in Hospitalized Children in Suzhou Area. Heilongjiang Med J 2015; 39(10): 1122-1123. Chinese.
610	2017	745	Lu CG. Clinical epidemiology and follow-up research of childhood lower respiratory tract infection due to seven viruses in Suzhou [dissertation]. Jiangsu (JS): Soochow University; 2017.
74	2012	746	Li BQ. The epidemiology and clinical features of human bocavirus in children with acute respiratory tract infection in Sochow area [dissertation]. Jiangsu (JS): Soochow University; 2012. Chinese.
254	2014	747	Yin F. The viral epidemiology and the analysis of clinical features of human bocavirus in children with acute respiratory tract infection in Sochow area [dissertation]. Jiangsu (JS): Soochow University; 2014.
153	2013	748	Wang YJ, Zhu T, Zhao K, Hu J. Viral Etiology of Nasopharynx in Children with Acute Respiratory Infections in Suzhou. Pract J Cardiac Cerebral Pneumal & Vascular Dis 2013; 21(12): 51-53. Chinese.
611	2017	749	Zhao K, Wang YJ, Hu J, Bao LL. Etiologic analysis of virus infection in hospitalized children with acute lower respiratory tract infection in Suzhou of China. Chin J Viral Dis 2017; 7(5): 386-390. Chinese.
255	2014	750	Sun QF. Study on the status of human rhinovirus infections in children with respiratory tract infections and asthma in Suzhou [dissertation]. Jiangsu (JS): Soochow University; 2014.
713	2018	751	Dan W, Yan YD, Chen LL, Chen ZR, Chen KL, Liu CP, et al. Study on viral etiology of hospitalized children with acute respiratory infection in Suzhou. Chin J Dis Control & Prev 2018; 22(4): 335-339. Chinese.
714	2018	752	Li PP, Nie JW, Liu WM, Tang YF, Yang JM, Huang DM. Analysis of the epidemic characteristics of children with respiratory virus in Maoming. Int J Lab Med 2018; 39(5): 581-584. Chinese.
154	2013	753	Liu Y. Study on viral pathogens of acute respiratory infection among children in jingzhou. Hubei (HB): Wuhan University of Science and Technology; 2013. Chinese.
807	2019	754	Li J. Analysis of blood cultures combined with biological antibodies to respiratory pathogens in the diagnosis of community-acquired pneumonia in hospitalized children. J Med Aesthetice & Cosmetology 2019; 28: 12-13. Chinese.
715	2018	755	Guo CL, Song CL, Cheng YB. Application of blood culture combined with blood microbial antibody detection in diagnosis of hospitalized children with community-acquired pneumonia. Chin J Microecol 2018; 30(5): 576-579. Chinese.
75	2012	756	Zeng Y, Chen XL, Sun YZ, Gao ZF, Lan QP, Wu B, et al. Differential analysis of serum antibodies to non-bacterial pathogens in adults and children with respiratory tract infections. J Pract Med 2012; 28(7): 1191-1193. Chinese.
383	2015	757	Liu HM, Wu Y, Liu ZR. Investigation of respiratory tract infections in infants and young children during spring and summer in Hengyang. Chin J Clin Rational Drug Use 2015; 8(29): 24-26. Chinese.
76	2012	758	Li H, Lu NN, Yu J, Yi H, Zhao SC, Jiang SY. Etiological detection and analysis on acute respiratory tract infection in children in Xining region. Matern & Child Health Care China 2012; 27(1): 49-51. Chinese.
384	2015	759	Zhang L, Xu J, Shi W, Wang L, Ma P, Xu Y, et al. Viral Pathogen Spectrum Analysis of Respiratory Tract Diseases in Xi'an Area. Modern Prev Med 2015; 42(6): 1099-1103. Chinese.
385	2015	760	Xu J, Zhang L, Shi W, Ma P, Wang L, Xu Y, et al. Viral etiology of children’s respiratory tract viral infection in Xi’an City. Chin J Dis Control & Prev 2015; 19(7): 663-666. Chinese.
612	2017	761	Zhou YJ, Wang P, Li SJ, Wang XP. Clinical distribution and epidemiological feature of nine respiratory pathogens in the northern area of Henan Province from 2014 to 2016. J Xinxiang Med Univ 2017; 34(11): 982-986. Chinese.
386	2015	762	Zeng J. Analysis on Respiratory TractPathogen of Severe Community-acquired Pneumonia about 150 Children in Guiyang [dissertation]. Guizhou (GZ): Guizhou Medical University; 2015.
155	2013	763	Zhou Y, Yang C. Pathogenesis of acute lower respiratory tract infections in children in Guiyang. Shandong Med J 2013; 53: 62-64. Chinese.
916	2020	764	Xu H, Chen M, Sun YF, Cheng X, Wang Q, Jin R. Pathogens and drug sensitivity of alveolar lavage fluid in children with severe community acquired pneumonia in Guiyang. Guangdong Med J 2020; 41: 2394-2397. Chinese.
256	2014	765	Zhang MM, Yu W, Sun HB, Yao WQ. Genotyping of respiratory adenovirus between 2012 and 2013 in Liaoning. Chin J Microecol 2014; 26(8): 893-895. Chinese.
808	2019	766	Xu JN, Pan M, Li TS, Tong WB, He SS, Yang HP. The use of a multiplex real⁃time PCR assay for rapid diagnosing acute respiratory viral infections in children. J Trop Med 2019; 19(22): 1468-1471+1476. Chinese.
387	2015	767	Tang XL. Analysis of pathogen detection results of 1304 cases of respiratory tract infections in Zhengzhou area. Chin Pract Med 2015; 10(2): 96-97. Chinese.
613	2017	768	Wu Q, Chen LJ, Huang XQ, Ou ST, Liu ZJ, Fan CP. A Study on Viral Etiological of Hospitalized Children Aged Les than5 Years with Severe Acute Respiratory Tract Infection in Chenzhou. J Med Theory & Pract 2017; 30(7): 943-945,951. Chinese.
716	2018	769	Wang H, Zhang J, Wang DY, Li M, Zhang L, Li T. Epidemiological analysis of children's respiratory tract infection in the eastern part of Hubei, China. Anhui Med & Pharmaceutical J 2018; 22(3): 483-486. Chinese.
13	2010	770	Peng CJ, Xia QL, Hao R, Deng Y, Liu EM. Etiology and clinical features of repeatedly hospitalized children with respiratory virus infection. Chin J Applied Clin Pediatr 2010; 28(4): 254-257. Chinese.
257	2014	771	Xie XH, Jin L, Peng CJ, Wang LJ, Deng Y, Liu EM. Comparative analysis of epidemiological and clinical features in hospitalized children with acute respiratory infection caused by novel swine-origin influenza virus and seasonal influenza virus A in Chongqing from 2009 to 2011. Chin J Evidence Based Pediatr 2014; 9(3): 181-185. Chinese.
717	2018	772	Zhang Y. Clinical characteristics and follow-up study of 54 wheezing children with <6-year-old in Chongqing [dissertation]. Chongqing (CQ): ChongQing Medical University; 2018.
614	2017	773	Wu ZY, Sun TT. Detection and analysis of respiratory pathogens profile (IgM) in 670 cases of patients with respiratory tract infection in Chongqing. Immunological J 2017; 33(5): 452-455,460. Chinese.
388	2015	774	Peng Y. Changes of etiology and antimicrobial resistance of hospitalized children with community acquired pneumonia in chongqing area [dissertation]. ChongQing Medical University; 2015.
519	2016	775	Pu KB, Huang Y. Retrospective analysis of etiology of severe pneumonia in children in Chongqing. J Clin Pediatr 2016; 34(4): 264-267. Chinese.
26	2011	776	Song Y. Prevalence and clinical features of andenovirus infection with respiratory tract infection in hospitalized children in Chongqing [dissertation]. Chongqing(CQ): ChongQing Medical University; 2011. Chinese.
156	2013	777	Chen SW, Liu CY, Huang WD, Ren QX, Li ZQ, Xie HB. Pathogenic spectrum and bacterial resistance of severe community-acquired pneumonia. Chin Pediatric Emergency Med 2013; 20(3): 273-276. Chinese.
615	2017	778	Wang JH, Fan XJ, Xiang X, Fu M. Analysis of the detection results of 9 pathogens antibodies causing respiratory tract infections in Jinhua. Chin J Health Lab Tech 2017; 27(14): 2020-2022,2025. Chinese.
718	2018	779	Di W, Jiang T, Yang XZ. Analysis of the test results of 212 cases of neonatal pneumonia virus and mycoplasma infection in Yinchuan city. Matern & Child Health Care China 2018; 33(16): 3723-3725. Chinese.
943	2021	780	Zhang XS, Cai Q, Wu Y, Li J. Analysis of Viral Spectrum and Related Factors of Children with Acute Respiratory Infection in Jinzhou. J Liaoning Med Univ 2021; 42(1): 81-85. Chinese.
616	2017	781	Xiang H, Chang M, Wang QX, Lu HY. Etiological analysis of respiratory viruses in 2108 children with bronchopneumonia in Zhenjiang area. Jiangsu Med J 2017; 43(24): 1787-1790. Chinese.
389	2015	782	Zhu ZH, Tang W, Wang SY. Etiologic features of hospitalized children with pneumonia in Zhenjiang area. Modern Med J 2015; 43(11): 1396-1399. Chinese.
258	2014	783	Zhang ZG, Zhao CY, Ni CH, Wang XL, Huang HL. Analysis on pathogens in children with acute respiratory tract infection in Changchun. Matern & Child Health Care China 2014; 29(34): 5600-5602. Chinese.
157	2013	784	Li LP, Lai Y, Yi SS, Sun KS, Zhu CH. Pathogenic Analysis of Acute Respiratory Infections Among Children in Changsha Area. Pract Prev Med 2013; 20(7): 876-878. Chinese.
390	2015	785	Liu Q, Zhang B, Xie ZP, Zhong ZL, Zeng SZ, Liu SP, et al. Viral etiology of changsha hospitalized children with acute lower respiratory tract infection. J Hunan Normal Univ 2015; 12(1): 26-31. Chinese.
391	2015	786	Chen G, Zhang Y, Zhao Q, Yang JY, Luo YP. Etiological analysis and rapid diagnosis of respiratory tract viral infections in outpatients with fever in autumn and winter. Chin J Nosocomiol 2015; 25(19): 4381-4383. Chinese.
77	2012	787	Ma HL, Wang HP, Zheng YJ, Deng JK, Zhang M, Liu P, et al. A comparative study of respiratory viral infections in outpatients and inpatients. Int J Lab Med 2012; 33(12): 1509-1510. Chinese.
617	2017	788	Cen JK. Analysis of IX IgM tests for respiratory non-bacterial pathogens in elderly outpatients. Modern Pract Med 2017; 29(1): 15-16. Chinese.
520	2016	789	Cheng SJ. Analysis of the related antibodies test results of nine respiratory tract infection pathogens with indirect immunofluorescence. Xinxiang Medical University; 2016.
618	2017	790	He ZF, Lu YH, Wei XJ. Evaluation of the clinical application of indirect immunofluorescence for the detection of atypical respiratory pathogens. Med Lab Science & Clins 2017; 28(1): 25-27,30. Chinese.
259	2014	791	Cheng SJ, Feng GA, Chen WJ. Analysis of IgM results of nine respiratory pathogens determined by indirect immunofluorescence. Chin J Clin Res 2014; 27(7): 866-868. Chinese.
392	2015	792	Wu ZY, Ren W. Analysis of Viral Etiology in 3572 patients with Acute Respiratory Tract Infections. Int J Lab Med 2015; 36(20): 3002-3004. Chinese.
393	2015	793	Fan WW, Wang WD, Zheng XC, Wang LY, Wang JJ, Zhang LP. Adenovirus infection monitoring and clinical analysis in 6 820 respiratory infection children of Qingdao area. Chin Pediatric Emergency Med 2015; 22(5): 329-331. Chinese.
809	2019	794	Sun C. Epidemiological investigation and pathogenic analysis of viral pneumonia in Qingdao area [dissertation]. Qingdao (QD):Qingdao University; 2019.
394	2015	795	Xu LL, Ma YC, Shi Y, Rao HX, Li H, Zhao SC. Analysis on viral of adult with febrile respiratory syndrome in plateau of Qinghai province. J Med Pest Control 2015; 31(8): 831-833. Chinese.
78	2012	796	Dong M, Zhang XJ, Zhou HQ. Clinical value of atypical pathogens for children with acute respiratory infection. J Med Forum 2012; 33(5): 15-16. Chinese.
27	2011	797	Kong LM, Zhou LP, Li C, Zhang XW. Pathogenetic testing and clinical significance of combined CRP, hsCRP and leukocyte measurements in children with lower respiratory tract infections in the Zhangqiu area. Contemp Med 2011; 17(4): 30-32. Chinese.
395	2015	798	Qiu CL, Gong P, Tang JH, Deng JX, Xu L, Lu ZJ, et al. Etiology and epidemiological characteristics of acute respiratory infection viruses in children in Shaoguan city. China Trop Med 2015; 15(6): 685-688. Chinese.
260	2014	799	Tian JY, Hu AH, Pan JG, Liu M, Lei JL, Tang Z, et al. Analysis of 166 cases of respiratory adenovirus type 7 outbreak in a ministry in Shaanxi. J Prev Med Chin PLA 2014; 32(3): 203-205. Chinese.
917	2020	800	Zou TT, Fei AX, Ke HY, Lu DP, Li S. Analysis of Respiratory Pathogen Infections in 2520 Children with Respiratory Tract Infection in Huangshi Area. World Latest Med Inform 2020; 20(23): 175-176. Chinese.
619	2017	801	Zhou WB, Han ZY. The study of the epidemic characteristics of human rhinovirus acute low respiratory tract infection in children and the risk factors in Huangshi. Chin J the Front Med Science(Electron Version) 2017; 9(8): 70-73. Chinese.
396	2015	802	Tian JY, Hu AH, Pan JG, et al. Analysis of Viral Pathogens of Acute Upper Respiratory Tractinfection from Inpatient Children in. Xinjiang Med J 2015; 45(12): 1740-1742,1761. Chinese.
944	2021	803	Zou, L, et al. Adenovirus infection in children hospitalized with pneumonia in Guangzhou, China.Influenza Other Respir Viruses, 2021.15(1): 27-33.
397	2015	804	Chen K, Jia RQ, Li L, Yang CK, Shi Y, et al. The aetiology of community associated pneumonia in children in Nanjing, China and aetiological patterns associated with age and season.BMC Public Health, 2015.15: 113.
918	2020	805	Qin S, Zhang WZ, Chen F, Luo FD, Zhou Q, Ke PF, Chen C, et al. Antibodies against atypical pathogens and respiratory viruses detected by Pneumoslide IgM test in adults with community-acquired pneumonia in Guangzhou City.J Clin Lab Anal, 2020.34(9): e23419.
945	2021	806	Wang H, Gu JL, Li XN, Jough CE, Wang WJ, He XH, et al. Broad range detection of viral and bacterial pathogens in bronchoalveolar lavage fluid of children to identify the cause of lower respiratory tract infections.BMC Infect Dis, 2021.21(1): 152.
919	2020	807	Chi H, Huang YC, Liu CC, Chang KY, Huang YC, Lin HC, et al. Characteristics and etiology of hospitalized pediatric community-acquired pneumonia in Taiwan.J Formos Med Assoc, 2020.119(10): 1490-1499.
398	2015	808	Ge X, Han ZJ, Chen HM, Cheng JJ, Gao MZ, Sun HB. Characterization of acute respiratory infections among 340 infants in Wuxi, Jiangsu Province.Ann Transl Med, 2015.3(18): 264.
399	2015	809	Fu YF, Pan LF, Sun Q, Zhu WP, Zhu LY, et al. The clinical and etiological characteristics of influenza-like illness (ILI) in outpatients in Shanghai, China, 2011 to 2013.PLoS One, 2015.10(3): e0119513.
620	2017	810	Yi L, Zou LR, L J, Kang M, Song YC, Su J, et al. A cluster of adenovirus type B55 infection in a neurosurgical inpatient department of a general hospital in Guangdong, China. Influenza Other Respir Viruses, 2017.11(4): 328-336.
920	2020	811	Dai M, Wu YH, Tan HY, Deng J, Hou MD, Peng WZ, et al. Cross-infection of adenovirus among medical staff: A warning from the intensive care unit in a tertiary care teaching hospital in China.Int J Infect Dis, 2020.98: 390-397.
261	2014	812	Lee, CY, Wu MC, Ho CL, Lai CC, Chou TY, Chan YJ. Design and application of a real-time polymerase chain for the detection and subsequent characterization of respiratory adenoviral infections.J Med Virol, 2014.86(12): 2128-33.
400	2015	813	Zhang TG, Li AH, Lyu M, Chen M, Huang F, Wu J, et al. Detection of respiratory viral and bacterial pathogens causing pediatric community-acquired pneumonia in Beijing using real-time PCR.Chronic Dis Transl Med, 2015.1(2): 110-116.
262	2014	814	Wu, Z, Li Y, Gu J, Zheng HY, Tong YQ, Wu Q. Detection of viruses and atypical bacteria associated with acute respiratory infection of children in Hubei, China.Respirology, 2014.19(2): 218-224.
810	2019	815	Zhou F, Wang YM, Liu YM, Kiu XD, Gu L, Zhang Xj, et al. Disease severity and clinical outcomes of community-acquired pneumonia caused by non-influenza respiratory viruses in adults: a multicentre prospective registry study from the CAP-China Network. Eur Respir J, 2019.54(2).
719	2018	816	Gao HW, Wei MT, Fan HJ, Ding H, Wei W, Liu ZQ, et al. Dynamic Changes in Clinical Characteristics During an Outbreak of Human Adenovirus Serotype 55 in China.Disaster Med Public Health Prep, 2018.12(4): 464-469.
946	2021	817	Ji TX, Li L, Li WR, Zheng XH, Ye XM, Chen HL, et al. Emergence and characterization of a putative novel human adenovirus recombinant HAdV-C104 causing pneumonia in Southern China.Virus Evol, 2021.7(1): veab018.
263	2014	818	Cao, B, Huang GH, Pu ZH, Qu JX, Yu XM, Zhu Z, et al. Emergence of community-acquired adenovirus type 55 as a cause of community-onset pneumonia.Chest, 2014.145(1): 79-86.
401	2015	819	Wo Y, Lu QB, Huang DD, Li XK, Guo CT,Wang HY, et al. Epidemical features of HAdV-3 and HAdV-7 in pediatric pneumonia in Chongqing, China.Arch Virol, 2015.160(3): 633-8.
921	2020	820	Guo ZY, Tong LB, Xu S, Li B,Wang Z, Liu YD. Epidemiological analysis of an outbreak of an adenovirus type 7 infection in a boot camp in China.PLoS One, 2020.15(6): e0232948.
158	2013	821	Li HX, Wei QD, Tan AJ, Wang LY, et al. Epidemiological analysis of respiratory viral etiology for influenza-like illness during 2010 in Zhuhai, China.Virol J, 2013.10:143.
947	2021	822	Zhu G, Xu D, Zhang Y, Wang T, Zhang L, Gu W, Shen M, et al. Epidemiological characteristics of four common respiratory viral infections in children.Virol J, 2021.18(1): 10. Chinese.
922	2020	823	Chen SY, Liu WK, Xu LY, Qiu SY, Chen Y, Tian XG, Zhou R, et al. Epidemiology and Genetic Variabilities of Human Adenovirus Type 55 Reveal Relative Genome Stability Across Time and Geographic Space in China. Front Microbiol, 2020.11(1): 606195.
720	2018	824	Ge X, Guo Y, Chen JJ, Hu RJ, Feng X. Epidemiology and Seasonality of Respiratory Viruses Detected from Children with Respiratory Tract Infections in Wuxi, East China.Med Sci Monit, 2018.24: 1856-1862.
264	2014	825	Zhang, D, He ZJ, Liu X, Zhu X, Wu JH, Wen WT. Epidemiology characteristics of respiratory viruses found in children and adults with respiratory tract infections in southern China.Int J Infect Dis, 2014.25: 159-64.
265	2014	826	Liu WK, Liu Q, Chen DH, Liang HX, Chen XK, Chen MX, et al. Epidemiology of acute respiratory infections in children in Guangzhou: a three-year study.PLoS One, 2014.9(5): e96674.
266	2014	827	Lu QB, Tong YG, Wo Ying, Wang HY, Liu MY, Gray CG, et al. Epidemiology of human adenovirus and molecular characterization of human adenovirus 55 in China, 2009-2012.Influenza Other Respir Viruses, 2014.8(3): 302-8.
948	2021	828	Wen, S, et al. The Epidemiology, Molecular, and Clinical of Human Adenoviruses in Children Hospitalized With Acute Respiratory Infections.Front Microbiol, 2021.12: 629971.
267	2014	829	Chen ZR, Ji W, Wang YQ, Yan YD, Shao XJ, Zhang XL, et al. Etiology of acute bronchiolitis and the relationship with meteorological conditions in hospitalized infants in China.J Formos Med Assoc, 2014.113(7): 463-9.
721	2018	830	Oumei H, Xuefeng W, Jianping L, et al. Etiology of community-acquired pneumonia in 1500 hospitalized children. J Med Virol 2018; 90: 421-428.
521	2016	831	Yu Z, Zeng Z, Zhang J, et al. Fatal Community-acquired Pneumonia in Children Caused by Re-emergent Human Adenovirus 7d Associated with Higher Severity of Illness and Fatality Rate. Sci Rep 2016; 6: 37216.
79	2012	832	Zhang G, Hu Y, Wang H, Zhang L, Bao Y, Zhou X. High incidence of multiple viral infections identified in upper respiratory tract infected children under three years of age in Shanghai, China. PLoS One 2012; 7(9): e44568.
811	2019	833	Yao LH, Wang C, Wei TL, Wang H, Ma FL, Zheng LS. Human adenovirus among hospitalized children with respiratory tract infections in Beijing, China, 2017-2018. Virol J 2019; 16: 78.
923	2020	834	Gao J, Xu L, Xu B, Xie Z, Shen K. Human adenovirus Coinfection aggravates the severity of Mycoplasma pneumoniae pneumonia in children. BMC Infect Dis 2020; 20: 420.
722	2018	835	Xie L, Zhang B, Zhou J, et al. Human adenovirus load in respiratory tract secretions are predictors for disease severity in children with human adenovirus pneumonia. Virol J 2018; 15: 123.
812	2019	836	Fu Y, Tang Z, Ye Z, et al. Human adenovirus type 7 infection causes a more severe disease than type 3. BMC Infect Dis 2019; 19: 36.
723	2018	837	Ye S, Wang T. Laboratory epidemiology of respiratory viruses in a large children's hospital: A STROBE-compliant article. Medicine (Baltimore) 2018; 97: e11385.
924	2020	838	Zhao MC, Guo YH, et al. Molecular and clinical characterization of human adenovirus associated with acute respiratory tract infection in hospitalized children. J Clin Virol 2020; 123: 104254.
813	2019	839	Yu J, Li H, Lu NN, et al. Molecular Characterization of Human Respiratory Adenovirus Infection in Children from November 2016 to October 2017 in Xining City, China. Biomed Environ Sci 2019; 32: 38-41.
402	2015	840	Wang H, Zheng Y, Deng J, Chen X, Liu P, Li X. Molecular epidemiology of respiratory adenovirus detection in hospitalized children in Shenzhen, China. Int J Clin Exp Med 2015; 8: 15011-15017.
522	2016	841	Chen Y, Liu F, Wang C, et al. Molecular Identification and Epidemiological Features of Human Adenoviruses Associated with Acute Respiratory Infections in Hospitalized Children in Southern China, 2012-2013. PLoS One 2016; 11: e0155412.
925	2020	842	Ji T, Liu Y, Li Y, et al. Molecular typing and genomic characteristic of human adenoviruses in Datong, Northern China. J Med Virol 2020.
403	2015	843	Lee CY, Chang YF, Lee CL, et al. Molecular viral epidemiology and clinical characterization of acute febrile respiratory infections in hospitalized children in Taiwan. J Med Virol 2015; 87: 1860-1866.
404	2015	844	Liao X, Hu Z, Liu W, et al. New Epidemiological and Clinical Signatures of 18 Pathogens from Respiratory Tract Infections Based on a 5-Year Study. PLoS One 2015; 10: e0138684.
523	2016	845	Dongliu Y, Guoliang Y, Haocheng X, Shuaijia Q, Li B, Yanglei J. Outbreak of acute febrile respiratory illness caused by human adenovirus B P14H11F14 in a military training camp in Shandong China. Arch Virol 2016; 161: 2481-2489.
621	2017	846	Yang, X., et al. An outbreak of acute respiratory disease caused by a virus associated RNA II gene mutation strain of human adenovirus 7 in China, 2015. PLoS One, 2017.12(2): e0172519.
159	2013	847	Yu, P,Ma C, Nawaz M,Outbreak of acute respiratory disease caused by human adenovirus type 7 in a military training camp in Shaanxi, China.Microbiol Immunol, 2013.57(8): p. 553-60.
268	2014	848	Li X, Kong M, Su X, Zou M, Guo L, Dong LG, et al. An outbreak of acute respiratory disease in China caused by human adenovirus type B55 in a physical training facility.Int J Infect Dis, 2014.28: 117-22.
926	2020	849	Lu, G., et al. An outbreak of acute respiratory infection at a training base in Beijing, China due to human adenovirus type B55.BMC Infect Dis, 2020.20(1): 537.
160	2013	850	Huang, G, Yu D, Zhu Z, Zhao H, Wang P, Gray CG, et al. Outbreak of febrile respiratory illness associated with human adenovirus type 14p1 in Gansu Province, China.Influenza Other Respir Viruses, 2013.7(6):1048-54.
405	2015	851	Liu, J., et al. Prevalence and correlation of infectious agents in hospitalized children with acute respiratory tract infections in Central China.PLoS One, 2015.10(3): e0119170.
724	2018	852	Li J, Tao Y, Tang M, et al. Rapid detection of respiratory organisms with the FilmArray respiratory panel in a large children's hospital in China. BMC Infect Dis 2018; 18: 510.
524	2016	853	Wang, H., et al. Prevalence of respiratory viruses among children hospitalized from respiratory infections in Shenzhen, China.Virol J, 2016.13: 39.
80	2012	854	Guo, W.,Radiological findings in 210 paediatric patients with viral pneumonia: a retrospective case study.Br J Radiol, 2012.85(1018):1385-9.
725	2018	855	Li, J., et al. Rapid detection of respiratory organisms with the FilmArray respiratory panel in a large children's hospital in China.BMC Infect Dis, 2018.18(1): 510.
269	2014	856	Zhan YQ, Yang ZF, Chen RC, Wang YT, Guan WD,Zhao SS, et al. Respiratory virus is a real pathogen in immunocompetent community-acquired pneumonia: comparing to influenza like illness and volunteer controls.BMC Pulm Med, 2014.14:144.
927	2020	857	Shi, T., et al. Risk factors for mortality from severe community-acquired pneumonia in hospitalized children transferred to the pediatric intensive care unit.Pediatr Neonatol, 2020.61(6): 577-583.
406	2015	858	Lin, Z.F., et al. The Seroprevalence of Some Pathogen Specific IgM in Children with Acute Respiratory Tract Infections in Guangzhou Region, 2011 - 2012.Clin Lab, 2015.61(8): 917-24.
407	2015	859	Ma, G., et al. Species C is Predominant in Chinese Children with Acute Respiratory Adenovirus Infection.Pediatr Infect Dis J, 2015.34(9): 1042.
814	2019	860	Li, Y.T., et al. The spectrum of viral pathogens in children with severe acute lower respiratory tract infection: A 3-year prospective study in the pediatric intensive care unit.J Med Virol, 2019.91(9): 1633-1642.
622	2017	861	Chen, W.W., et al. Surveillance for respiratory infectious diseases caused by 6 common viruses in a recruit training site in the Northern region of China. Mil Med Res, 2017.4: 10.
81	2012	862	Huo, X, Qin Y, Qi X, Zu R, Tang F, Li L, et al. Surveillance of 16 respiratory viruses in patients with influenza-like illness in Nanjing, China.J Med Virol, 2012.84(12):1980-4.
82	2012	863	Li X, Xin-Fen Yu,Zhou Sun,Xu-Hui Yang,Ren-Jie Huang,Jing Wang, et al. Two adenovirus serotype 3 outbreaks associated with febrile respiratory disease and pharyngoconjunctival fever in children under 15 years of age in Hangzhou, China, during 2011. J Clin Microbiol 2012; 50(6): 1879-1888.
949	2021	864	Lei C, Yang L, Lou CT, et al. Viral etiology and epidemiology of pediatric patients hospitalized for acute respiratory tract infections in Macao: a retrospective study from 2014 to 2017. BMC Infect Dis 2021; 21(1): 306.
161	2013	865	Huang G, Yu D, Mao N, Zhu Z, Zhang H, Jiang ZY, et al. Viral etiology of acute respiratory infection in Gansu Province, China, 2011. PLoS One 2013; 8: e64254.
408	2015	866	Liu, T., et al. Viral Etiology of acute respiratory tract infections in hospitalized children and adults in Shandong Province, China.Virol J, 2015.12: 168.
409	2015	867	Qu, J.X., et al. Viral etiology of community-acquired pneumonia among adolescents and adults with mild or moderate severity and its relation to age and severity.BMC Infect Dis, 2015.15: 89.
270	2014	868	Ju XF, Fang QY, Zhang J, Xu AG, Liang LH, Ke CW. Viral etiology of influenza-like illnesses in Huizhou, China, from 2011 to 2013.Arch Virol, 2014.159(8): 2003-10.
525	2016	869	Wang D, Chen L, Ding Y, et al. Viral etiology of medically attended influenza-like illnesses in children less than five years old in Suzhou, China, 2011-2014. J Med Virol 2016; 88: 1334-1340.
726	2018	870	Tao RJ, Luo XL, Xu W, et al. Viral infection in community acquired pneumonia patients with fever: a prospective observational study. J Thorac Dis 2018; 10: 4387-4395.
410	2015	871	Qiu, S., et al. Whole-genome Sequencing for Tracing the Transmission Link between Two ARD Outbreaks Caused by a Novel HAdV Serotype 7 Variant, China. Sci Rep, 2015. 5: 13617.
271	2014	872	Feng LZ, Lai SJ, Li F, Ye XF, Li S, Ren X, et al. Viral etiologies of hospitalized pneumonia patients aged less than five years in six provinces， 2009-2012. Chin J Epidemiol 2014; 35(6): 646-649. Chinese.
28	2011	873	Xu J, Wang KL, Shu C, Yang M, Hua H, Meng Y. 2010 Pathogenesis of febrile respiratory syndrome in Harbin. Chin J Public Health Manage 2011; 27(4): 420-422. Chinese.
272	2014	874	Liu TYZ, Lv X, Huang DN, Fang SS, Wu CL, Yang F, et al. Epidemiological characteristic and molecular typing of respiratory adenovirus serotypes in Shenzhen in 2011-2012. J Trop Med 2014; 14(1): 12-15+74. Chinese.
273	2014	875	Li HQ, Chen RB, Li JM, Zhong QH. Seven kinds of common respiratory virus monitoring result analysis in Longgang district from 2011 to 2013. J Trop Med 2014; 14(5): 674-676. Chinese.
727	2018	876	Liu SW. Analysis of surveillance cases in febrile respiratory syndrome sentinel hospital from 2011 to 2015 in Jilin province [dissertation]. Jilin (JL): Jilin University; 2018.
928	2020	877	Che RF, Li CR, Liang D, Xiao H, Yi LN, Ke CW. Pathogen spectrum of febrile respiratory syndrome in Guangdong province from 2011 to 2018. Chin J Exp & Clin Virol 2020; 34: 133-139. Chinese.
162	2013	878	Liu YF, Han GY, Li Y, Liu LF, Qi SX. Study on the viral etiology of febrile respiratory syndrome in Hebei in 2011. J Pathog Bio 2013; 8(3): 239-241,244. Chinese.
83	2012	879	Li SY. Study on viral sprctrum of influenza-like illness in shijiazhuang in 2011. Hebei (HB): Hebei Medical University; 2012. Chinese.
526	2016	880	Pan LF, Shi JF, Fu HQ, Liu Q, Zhu LY, Fu YF. Status of viral infection in upper respiratory tract in New Area of Shanghai from 2012-2014. Occup & Health 2016; 32(7): 943-946. Chinese.
527	2016	881	Pang QY, Wang J, Chen JL, Ling CW, Ye GQ. Surveillance study on the pathogenic spectrum of febrile respiratory syndrome virus in Zhanjiang from 2012-2014. South Chin J Prev Med 2016; 42(3): 257-259. Chinese.
815	2019	882	Li X, Fang B, Ye GJ, Yu X, Liu LL. Epidemiological characteristics of children respiratory tract viral infection in Hubei area ( 2012 -2017). J Public Health & Prev Med 2019; 30: 30-33. Chinese.
623	2017	883	Du XQ, Ren LN, Wang Y, Zhang CH, Liang S, Wang J. Pathogen spectrum analysis of children respiratory tract virus infection in Autumn and Winter during 2012 - 2016. Chin J Health Lab Tech 2017; 27(20): 2932-2934. Chinese.
728	2018	884	Pan LF, Shi JF, Fu HQ, et al. Molecular epidemiological characteristics of respiratory infection caused by adenovirus in Pudong New Area of Shanghai from 2013-2016. Occup & Health 2018; 34(12): 1638-1642. Chinese.
729	2018	885	Cao MC, He J, Li XX, Xu SQ. Identification of adenovirus epidemic strains and analysis of hexa-neighborhood gene characteristics in Anqing from 2013-2015. Chin J Microbiol & Immunol 2018; 38(11): 855-861. Chinese.
411	2015	886	Liu LL, Fang B, Li X, Ye GJ, Li GM. The Study on Pathogen Spectrum of Respiratory VirusInfection in Wuhan City，2013. Chin J Social Med 2015; 32(5): 403-405. Chinese.
412	2015	887	Dai WJ, Yi QH, Han MF, Cha J, Yu CX. Surveillance of acute upper respiratory tract infections in Taizhou City in 2013. Chin J School Doct 2015; 29(4): 272-275. Chinese.
929	2020	888	Yu AH, Zhen Y. Surveillance and analysis of fever with respiratory infection syndrome in Zhangye city from 2014 to 2015. Bull Dis Control & Prev (China) 2020; 35(2): 18-19,40. Chinese.
413	2015	889	Li AM. Viral pathogenesis of acute respiratory infections in Huludao 2014-2015 [dissertation]. Academy of Military Sciences; 2015.
528	2016	890	Li LC. Analysis of pathogenic monitoring results of severe acute respiratory infection cases in a sentinel hospital from 2014 to 2015. Anhui J Prev Med 2016; 22(2): 76-78,95. Chinese.
624	2017	891	Li QF, Li XD, Wang J, Shi MJ, Song WJ, Bing F. Analysis of surveillance data of respiratory infectious diseases in a certain area from 2015 to 2016. J Med Pest Control 2017; 33(3): 288-291. Chinese.
816	2019	892	Mao YM, Shen FJ, Wang YJ, et al. Etiology of acute respiratory tract infections in adults in Shanghai Huangpu District from 2015-2017. Modern Prev Med 2019; 46(2): 2243-2247. Chinese.
625	2017	893	Cheng LL, Yang YX, Guo YL. Viral surveillance for acute respiratory tract infection in children from the winter of 2015 to the spring of 2016. Dis Surveil 2017; 32(12): 917-921. Chinese.
626	2017	894	Zhan JB, Fang B, Yang HM, et al. Pathogenic spectrum of fever and respiratory tract infection syndrome in Wuhan City, Hubei Province, 2015. Pract Prev Med 2017; 24(8): 922-924. Chinese.
930	2020	895	Tian H, Zhang JQ, Guo JY, et al. Surveillance of viral aetiology in children with influenzalike illness during 2015 to 2018. Chin J Infect Dis 2020; 38(1): 489-494. Chinese.
931	2020	896	Song JH, Zhang TG, Liu HT, Zhang BW. Pathogenic spectrum of febrile respiratory illnesses in Mentougou district of Beijing, 2016-2017. Capital J Public Health 2020; 14(8): 256-258. Chinese.
817	2019	897	Ding W, Cha J, Ma ZL. Pathogen monitoring results of people with acute respiratory infection in Taizhou, 2016 -2017. Modern Prev Med 2019; 46(12): 2436-2439+2444. Chinese.
950	2021	898	Zhang SC, Yan W, Xu DS. Epidemiology of severe acute respiratory tract virus infection in children in Huzhou, Zhejiang, 2016–2019. Dis Surveil 2021; 36(2): 137-141. Chinese.
730	2018	899	Jian QQ, Hou M, Ma LB, et al. Pathogen spectrum of acute respiratory virus in Kunming，2016. Modern Prev Med 2018; 45(5): 896-899. Chinese.
818	2019	900	Zhang F, Shi XY, Zhao D, et al. Etiology spectrum of virus in acute upper respiratory infection in children from 2017 to 2018 in Qingdao. Chin J Dis Control & Prev 2019; 23(13): 694-699. Chinese.
819	2019	901	You XJ, Cao L, Chen YY, Lu JY, Li KB. Analysis of surveillance of six common non-influenza respiratory viral infections in Guangzhou in 2017. South Chin J Prev Med 2019; 45(6): 48-51. Chinese.
820	2019	902	Zheng YX, Chen J, Kong DC, et al. Pathogenetic characteristics of hospitalized cases of severe acute respiratory infections in Shanghai from 2015-2017. Chin J Epidemiol 2019; 40(1): 911-916. Chinese.
932	2020	903	Gu WC, Tang HF, Li XJ, et al. Analysis on surveillance results of 515 inpatients with severe acute respiratory infection in Putuo District of Shanghai. Occup & Health 2020; 36(5): 1492-1495. Chinese.
529	2016	904	Lu LJ, Yang LH, Yu JL, Wu JJ, Zhao BH, Zhang X. Analysis of viral etiology in children with acute respiratory infection in Songjiang district, Shanghai. Chin J Health Lab Tech 2016; 26(15): 2175-2177. Chinese.
627	2017	905	Yang LH, Zhang QH, Wu YL, Lu LJ, Zhang X, Jiang YG. Study on the respiratory virus in acute upper respiratory tract infections among children in Songjiang district, Shanghai. Int J Viro 2017; 24(6): 388-393. Chinese.
530	2016	906	Ye CC, Zhu WP, Wang YP, et al. Viral etiology of 363 elderly people with influenza-like illness and severe acute respiratory infections in Pudong New Area, Shanghai. Shanghai J Prev Med 2016; 28(11): 772-776. Chinese.
731	2018	907	Xiao Y, Shen SL, Liu YH, Chen Y, Qian FX. Analysis of clinical characteristics of FluA patients aged 16years or over in the West Point sentinel hospital in Shanghai. J Community Med 2018; 16(15): 1194-1197. Chinese.
821	2019	908	Sun ZH, Zhang RH, Zhong CZ. A surveillance of children lower respiratory tract infection cases in Dongguan City, from 2017 to 2018. Chin Modern Doct 2019; 46(3): 177-179. Chinese.
628	2017	909	Wang XG, Lei YL, Ye BF, Ye L, Liu M. Investigation and analysis of multiple detection of severe acute respiratory tract infection virus in Lishui City. Int J Virol 2017; 55(4): 125-127,131. Chinese.
732	2018	910	Cao YH, Fu XQ, Xu W, Qiao EF. Etiological analysis of febrile respiratory syndrome in southwest region of China. Int J Viro 2018; 25(6): 370-373. Chinese.
414	2015	911	Jing HB, Zhang S, Wang P, et al. Epidemiological analysis of IX respiratory viruses among respiratory infections in Shunyi District, Beijing. Int J Viro 2015; 22(4): 240-244. Chinese.
163	2013	912	Lu QB. Epidemiological and genetic characteristics of respiratory viruses in the children with acute respiratory tract infection. Shandong (SD): Shandong University; 2013. Chinese.
84	2012	913	Yu DS, Li HY, Jiang ZY, Li BT, Duan LP, Zhao H, et al. Detection of pathogens in hospitalized cases with severe acute respiratory tract infection in Lanzhou, Gansu. Chin J Viral Dis 2012; 2(1): 42-46. Chinese.
415	2015	914	Ma WY, Zhang H, Jiang ZY, et al. Viral etiology and clinical features of severe acute respiratory infection (SARI)among hospitalized patients in Lanzhou city of China from 2009to 2013. Chin J Viral Dis 2015; 5(4): 281-286. Chinese.
274	2014	915	Jiang XJ. Study on the epidemic situatiion of common virus pathogens of fever respiratory tract syndrome in lanzhou during 2010-2013 [dissertation]. Lanzhou (LZ): Lanzhou University; 2014.
164	2013	916	Liu YF, Chen MF, Gao Y. Etiologic characteristics of adult patients with community·acquired pneumonia in Beijing. National Med J China 2013; 93(26): 2043-2047. Chinese.
629	2017	917	Sun XY, Xiao Z, Ren J, Qin D, Chu YH. Etiology and related factors of respiratory infection in Xicheng District of Beijing City. Occup & Health 2017; 33(10): 1348-1352. Chinese.
630	2017	918	Zhang Y, Yuan XQ, Li CH, et al. The characteristics of pathogen spectrum of influenza like ilnes in winter in Tongzhou, Beijing. Chin J Microecol 2017; 29(12): 1407-1410. Chinese.
822	2019	919	Liu YQ, Huang YZ, Sun LW, et al. Analysis of respiratory pathogens for children respiratory tract infection by capillary electrophoresis- based multiplex PCR. Chin Pediatric Emergency Med 2019; 26(8): 764-765-766-767-768-769-770. Chinese.
933	2020	920	Li YL, Wang M, Feng ZF, Luo Y. Viral etiologies of acute febrile respiratory syndrome in Zhongshan, Guangdong. China Trop Med 2020; 20(11): 1179-1182. Chinese.
733	2018	921	Bi FY, Wang J, Kang N, et al. Analysis of respiratory virus test results of influenza-like cases in Guangxi. Appl Prev Med 2018; 24(6): 473-475. Chinese.
416	2015	922	Shi WX, Shen HW, Li AH, Wang QY, Huang F. Investigation on the Prevalence of human respiratory viruses in community - acquired pneumonia patients in Beijing by resequencing microarray. Chin J Health Lab Tech 2015; 25(14): 2319-2321,2324. Chinese.
275	2014	923	Feng LZ. Study on Viral Etiologies of Hospitalized Acute Respiratory Infection and Influenza Seasonality in China [dissertation]. Beijing (BJ): Chinese Center for Disease Control and Prevention; 2014.
29	2011	924	Pan M, Li TS, Liu L, et al. Viral Infections of Fever Respiratory Syndrome Patients in Chengdu. J Prev Med Inform 2011; 27(11): 861-864. Chinese.
631	2017	925	Yang WQ. Viral etiologies and epidemiology of acute respiratory infection in hospitalized children in some regions of China [dissertation]. Hubei (HB): Wuhan University; 2017.
632	2017	926	Wei MT. Surveillance of respiratory viral pathogens in some regions of China [dissertation]. Beijing (BJ): Academy of Military Sciences; 2017
823	2019	927	Xie L, Yang XH, Wang J, Sun Z, Yu XF. Epidemiological and pathogenic characteristics of adenovirus infection in children of Hangzhou city. Chin J Vaccines & Immunization 2019; 25(10): 436-439+476. Chinese.
633	2017	928	Tong LB. Epidemic Characteristics of Pathogens of Acute Respiratory Infections in a Military Unit [dissertation]. Beijing(BJ): Academy of Military Sciences; 2017.
734	2018	929	Li X, Fang B, Ye GJ, Yu X, Liu LL. Analysis on the detection results of case surveillance of febrile respiratory syndrome in Wuhan City from 2012 to 2015. Chin J Dis Control & Prev 2018; 22(8): 833-836. Chinese.
634	2017	930	Han GY, Li Y, Liu YF, et al. Viral etiology of acute upper respiratory infection in Hebei Province from 2013 to 2015 . Chin J Dis Control & Prev 2017; 21(9): 891-894. Chinese.
531	2016	931	Zhang H, Li YM, Xu W, Zhang L, Li J. Epidemiological characteristics of common respiratory viruses among ILls in Luzhou dty. Int J Viro 2016; 23(4): 261-263. Chinese.
735	2018	932	Yu J, Li H, Rao HX, Lu NN, Lei YJ, Zhao SC. Respiratory virus detection in influenza virus-negative nasopharyngeal swabs of 150 influenza-like illness cases during flu epidemic season. Shandong Med J 2018; 58(31): 40-43. Chinese.
635	2017	933	Tong LB, Qiu SF, Song HB. Epidemiological characteristics of the pathogenic spectrum of acute respiratory infections in a ministry. J Prev Med Chin PLA 2017; 35(1): 9-11. Chinese.
85	2012	934	Yu GQ, Huang YM, Chi J, Xiao JH, Wu ZH, Zhang ZW. Viral etiology investigation on influenza - like illnesses in Shenzhen in 2011. Chin J Health Lab Tech 2012; 22(10): 2419-2422. Chinese.
736	2018	935	Yang XK, Fang SS, Geng YJ, Wang X, Zhang RL. Infection situation of three respiratory virus in 0~5⁃year⁃old children with influenza⁃like illness in Shenzhen. J Trop Med 2018; 18(2): 233-235. Chinese.
417	2015	936	Li Y, Yao W, Wang DL, Zheng QM. Monitoring and analysis of respiratory virus etiology surveillance on influenza - like illness patients in Guangming district of Shenzhen in 2014. Chin J Health Lab Tech 2015; 25(18): 3157-3160. Chinese.
418	2015	937	Wang X, Fang SS, Peng B, et al. Epidemiological characteristics of common respiratory virus infectious among CASES of influenza-like ill- hess in Shenzhen city. Int J Viro 2015; 22(3): 165-169. Chinese.
419	2015	938	Zhong QH, Li JM, Chen YJ. Surveillance analysis of common respiratory viruses in influenza-like cases among people aged 0-14 years in Longgang District, Shenzhen. Chin Primary Health Care 2015; 29(3): 56-58. Chinese.
276	2014	939	Huang FY, Liu FR. Analysis of pathogen spectrum in patients with acute respiratory tract infection in Longgang District of Shenzhen City in 2013. China Trop Med 2014; 14(6): 698-700. Chinese.
532	2016	940	Xiang XY, Zhang H, Gao LD, et al. Sentinel surveillance results of fever respiratory illnesses in Hunan Province, 2012-2014. Pract Prev Med 2016; 23(12): 1419-1423. Chinese.
420	2015	941	Jiang XJ, Lai SJ, Liu XF. Study on viral etiology of 942 cases of lower respiratory tract infections in Gansu Province during 2010-2013. Chin J Dis Control & Prev 2015; 19(7): 659-662. Chinese.
636	2017	942	Yu DS, Ren LL, Chen JH, et al. Etiology of acute lower respiratory tract infections among hospitalized children in Baiyin city，Gansu province of China. Chin J Viral Dis 2017; 7(5): 360-365. Chinese.
421	2015	943	Gu LQ. Pathogens Surveillance of acute viral respiratory infectious disease in southwest troops [dissertation]. Guangdong (GD): Army Medical University; 2015.
637	2017	944	Xu J, Yue ST, Ma P, et al. Characteristics of the human adenovirus iufections from influenza-like illness samples in Xi’an . Chin J Exp & Clin Virol 2017; 31(3): 218-222. Chinese.
638	2017	945	Sun HB, Yu W, Wang LL, Song YC, Mao LL, Yao WQ. Prevalence characteristics and pathogen spectrum of fever with respiratory syndrome in Liao-ning province. Chin J Public Health 2017; 33(6): 997-1000. Chinese.
533	2016	946	Sun BH, Mao LL, Yao WQ. haracteristics of respiratory virus infection in Liaoning province. Chin Prev Med 2016; 17(12): 881-884. Chinese.
534	2016	947	Xu LL, Ma YC, Shi Y, et al. Pathogens inducing febrile respiratory syndrome among children in Qinghai province. Chin J Public Health 2016; 32(7): 896-899. Chinese.
277	2014	948	Rao HX, Ma YC, Jiang SY, Wang XW, Shi Y, Zhao SC, et al. Etiological analysis of cases of acute respiratory tract infections in Qinghai，China. J Pathog Bio 2014; 9(5): 430-433. Chinese.
639	2017	949	Chen W, Qin L, Wang SS, et al. Investigation and disposal of an outbreak of respiratory adenovirus type 7 in a university. Mil Med Sci 2017; 41(12): 994-997. Chinese.
640	2017	950	Mei YF, Wang XY, Zheng XM, et al. Analysis of influenza - like illness outbreaks in Shiyan City of Hubei，2015. J Med Pest Control 2017; 33(6): 645-647. Chinese.
